# Supplementary material for: Novel Qnr Families as Conserved and Intrinsic Quinolone Resistance Determinants in Aeromonas spp
Source: J Microbiol Biotechnol. 2024 Apr 19;34(6):1276–86. doi: 10.4014/jmb.2403.03043 (PMC11239419; doi:10.4014/jmb.2403.03043)
Supplement: Supplementary file 1 [file jmb-34-6-1276-supple.xlsx]

## Sheet: CD-Hit Clustering
Table S6. Information for 46 clusters of all Qnr protein sequences in Aeromonas spp.
Cluster	Protein sequence	Representative sequence
AhQnr	MIKDKCFEGVRFEQQDLEGEQFQGCRFIGCNFSWLDLAECRFVDCSFYDRESEQSCLLQGCDLREASFLRCDLTMADCSRSQCLGLELRDCQALGINFSRASFANQITVKSYFCEAHLTGNNFSYANFEGCLLEQCELSGNRWQGANLFGASLAGSDLSGSEFGQIDWASVNLQGCDLRQCDLPGLDLRRVNLDGVQINEDQQQALLEQIGLIVFP	-
	MLKDKCFEGVRFEQQDLEGEQFQGCRFIGCNFSWLDLAECRFVDCSFYDRESELSCLLQGCDLREASFLRCDLTMADCSQSQCLGLELRDCQALGINFSRASFANQITVKSYFCEAHLTGNNFSYANFEGCLLEQCELSGNRWQGANLFGASLAGSDLSGSEFGQIDWASVNLQGCDLRQCDLPGLDLRRVNLDGVQINEDQQQALLEQIGLIVFP	-
	MIKDKSFEGVRFEQQDLEGAQFQGCRFIGCNFSWLDLAECRFVDCSFYDRESEQSCLLQGCDLREASFLRCDLTMADCSQSQCLGLELRDCQALGINFSRASFANQITVKSYFCEAHLTGNNFSYANFEGCLLEQCELSGNRWQGANLFGASLAGSDLSGSEFGQIDWASVNLQGCDLRQCDLPGLDLRRVNLDGVQINEDQQQALLEQIGLIVFP	-
	MIKDKCFEGVRFEQQDLEGEQFQGCRFIGCNFSWLDLAECRFVDCSFYDRERELSCLLQGCDLREASFLRCDLTMADCSQSQCLGLELRDCQALGINFSRASFANQITVKSYFCEAHLTGNNFSYANFEGCLLEQCELSGNRWQGANLFGASLAGSDLSGSEFGQIDWASVNLQGCDLRQCDLPGLDLRRVNLDGVQINEDQQQALLEQIGLIVFP	-
	MIKDKSFEGVRFEQQDLEGAQFQGCRFIGCNFSWLDLAECRFVDCSFYDRESEQSCLLQGCDLREASFLRCDLTMADCSRSQCLGLELRDCQALGINFSRASFANQITVKSYFCEAHLTGNNFSYANFEGCLLEQCELSGNRWQGANLFGASLAGSDLSGSEFGQIDWASFNLQGCDLRQCDLPGLDLRRVNLDGVQINEDQQQALLEQIGLIVFP	-
	MIKDKSFEGVRFEQQDLEGEQFQGCRFIGCNFSWLDLAECRFVDCSFYDRESEQSSLLQGCDLREASFLRCDLSMADCSQSQCLGLELRDCQALGINFSRASFANQITAKSYFCEAHLTGNNFSYANFEGCLLEQCELSGNRWQGANLFGASLAGSDLSGSEFGQIDWASVNLQGCDLRQCDLPGLDLRRVNLDGVQINEDQQQALLEQIGLIVFP	-
	MIKDKCFEGVRFEQQDLEGEQFQGCRFIGCNFSWLDLAECRFVDCSFYDRESEQSCLLQGCDLREASFLRCDLTMADCSRSQCLGLELRDCQALGINFSRASFANQITVKSYFCEAHLTGNNFSYANFEGCLLEQCELSGNRWRGANLFGASLAGSDLSGSEFGQIDWASVNLQGCDLRQCDLPGLDLRRVNLDGVQINEDQQQALLEQIGLIVFP	-
	MIKDKCFEGVRFEQQNLEGEQFQGCRFIGCNFSWLDLAECRFVDCSFYDRESEQSCLLQGCDLREASFLRCDLTMADCSRSQCLGLELRDCQALGINFSRASFANQITVKSYFCEAHLTGNNFSYANFEGCLLEQCELSGNRWQGANLFGSSLAGSDLSGSEFGQIDWASVNLQGCDLRQCDLPGLDLRRVNLDGVQINEDQQQALLEQIGLIVFP	-
	MIKDKCFEGVRFEQQDLEGEQFQGCRFIGCNFSWLDLAECRFVDCSFYDRESEQSCLLQGCDLREASFLRCDLTMADCSQSQCLGLELRDCQALGINFSRASFANQITVKSYFCEAHLTGNNFSYANFEGCLLEQCELSGNRWQGANLFGASLAGSDLSGSEFGQIDWASVSLQGCDLRQCDLPGLDLRRVNLDGVQISEDQQQALLEQIGLIVFP	-
	MIKDKCFEGVRFEQQDLEGEQFQGCRFIGCNFSWLDLAECRFVDCSFYDRERELSCLLQGCDLREASFLRCDLTMADCSQSQCLGLELRDCQALGINFSRASFANQITVKSYFCEAHLTGNNFSYANFEGCLLEQCELSGNRWQGANLFGASLAGSDLSGSEFGQIDWASVNLQGCDLRQCDLPGLDLRRVNLDGVQINEDQQQVLLEQIGLIVFP	-
	MIKDKCYEGVRFEQQDLEGEQFQGCRFIGCNFSWLDLAECRFVDCSFYDRESEQSCLLQGCDLREASFLRCDLTMADCSQSQCLGLELRDCQALGINFSRASFANQITVKSYFCEAHLTGNNFSYANFEGCLLEQCELSGNRWQGANLFGASLAGSDLSGSEFGQIDWASFNLQGCDLRQCDLPGLDLRRVNLDGVQINEDQQQALLEQIGLIVFP	-
	MIKDKCFEGVRFEQQDLEGEQFQGCRFIGCNFSWLDLAECRFVDCSFYDRESELSCLLQGCDLREASFLRCDLTMADCSQSQCLGLELRDCQALGINFSRASFANQITVKSYFCEAHLTGNNFSYANFEGCLLEQCELSGNRWQGANLFGASLAGSDLSGSEFGQIDWASVNLQGCDLRQCDLPGLDLRRVNLDGVQINEDQQQALLEQIGLIVFP	-
	MIKDKCFEGVRFEQQDLEGKQFQGCRFIGCNFSWLDLAECRFVDCSFYDRESEQSCLLQGCDLREASFLRCDLTMADCSQSQCLGLELRDCQALGINFSRASFANQITVKSYFCEAHLTGNNFSYANFEGCLLEQCELSGNRWQGANLFGASLAGSDLSGSEFGQIDWASVNLQGCDLRQCDLPGLDLRRVNLDGVQINEDQQQALLEQIGLIVFP	-
	MIKDKCFEGVRFEQQDLEGEQFQGCRFIGCNFSWLDLAECRFVDCSFYDREREQSCLLQGCDLREASFLRCDLTMADCSQSQCLGLELRDCQALGINFSRASFANQITVKSYFCEAHLTGNNFSYANFEGCLLEQCELSGNRWQGANLFGASLAGSDLSGSEFGQIDWASVNLQGCDLRQCDLPGLDLRRVNLDGVQINEDQQQALLEQIGLIVFP	-
	MIKDKCFEGVRFEQQDLEGEQFLGCRFIGCNFSWLDLAECRFVDCSFYDRESEQSCLLQGCDLREASFLRCDLTMADCSRSQCLGLELRDCQALGINFSRASFANQITVKSYFCEAHLTGNNFSYANFEGCLLEQCELSGNRWQGANLFGASLAGSDLSGSEFGQIDWASVNLQGCDLRQCDLPGLDLRRVNLDGVQINEDQQQALLEQIGLIVFP	-
	MIKDKSFEGVRFEQQDLEGEQFQGCRFIGCNFSWLDLAECRFVDCSFYDRESEQSCLLQGCDLREASFLRCDLTMADCSRSQCLGLELRDCQALGINFSRASFANQITVKSYFCEAHLTGNNFSYANFEGCLLEQCELSGNRWQGANLFGASLAGSDLSGSEFGQIDWASVNLQGCDLRQCDLPGLDLRRVNLDGVQINEDQQQALLEQIGLIVFP	-
	MIKDKSFEGVRFEQQDLEGAQFQGCRFIGCNFSWLDLAECRFVDCSFYDREREQSCLLQGCDLREASFLRCDLTMADCSRSQCLGLELRDCQALGINFSRASFANQITVKSYFCEAHLTGNNFSYANFEGCLLEQCELSGNRWQGANLFGASLAGSDLSGSEFGQIDWASVNLQGCDLRQCDLPGLDLRRVNLDGVQINEDQQQALLEQIGLIVFP	-
	MIKDKCFEGVRFEQQDLEGEQFQGCRFIGCNFSWLELAECRFVDCSFYDRESEQSCLLQGCDLREASFLRCDLTMADCSQSQCLGLDLRDCQALGINFSRASFANQITVKSYFCEAHLTGNNFSYANFEGCLLEQCELSGNRWQGANLFGASLAGSDLSGSEFGQIDWASVNLQGCDLRQCDLPGLDLRRVNLDGVQINEDQQQALLEQIGLIVFP	-
	MIKDKCFEGVRFEQQDLEGEQFQGCRFIGCNFSWLDLAECRFVDCSFYDRESEQSCLLQGCDLREASFLRCDLTMADCSQSQCLGLELRDCQALGINFSRASFANQITVKSYFCEAHLTGNNFSYANFEGCLLEQCELSGNRWQGANLFGASLAGSDLSGSEFGQIDWASVNLQGCDLRQCDLPGLDLRRVNLDGVQINEDQQQALLEQIGLIVFP	Representative
	MIKDKCFEGVRFEQRDLEGEQFQGCRFIGCNFSWLDLAECRFVDCSFYDRESEQSCLLQGCDLREASFLRCDLTMADCSQSQCLGLELRDCQALGINFSRASFANQITVKSYFCEAHLTGNNFSYANFEGCLLEQCELSGNRWQGANLFGASLAGSDLSGSEFGQIDWASVNLQGCDLRQCDLPGLDLRRVNLDGVQINEDQQQALLEQIGLVVFP	-
	MIKDKCFEGVRFEQQDLEGEQFQGCRFIGCNFSWLDLAECRFVDCSFYDRESEQSCLLQGCDLREASFLRCDLTMADCSRSQCLGLELRDCQALGINFSRASFANQITVKSYFCEAHLTGNNFSYANFEGCLLEQCELSGNRWQGANLFGASLAGSDLSGSEFGQIDWASVNLQGCDLRQCDLPGLDLRRVNLDGVQINEDQQQVLLEQIGLIVFP	-
	MIKDKCFEGVRFEQQDLEGEQFQGCRFIGCNFSWLDLAECRFVDCSFYDRESEQSCLLQGCDLREASFLRCDLTMADCSQSQCLGLELRDCQALGINFSRASFANQITAKSYFCEAHLTGNNFSYANFEGCLLEQCELSGNRWQGANLFGASLAGSDLSGSEFGQIDWASFNLQGCDLRQCDLPGLDLRRVNLDGVQINEDQQQALLEQIGLIVFL	-
	MIKDKCFEGVRFEQQDLEGEQFQGCRFIGCNFSWLDLAECRFVDCSFYDRESEQSCLLQGCDLREASFLRCDLTMADCSQSQCLGLELRDCQALGINFSRASFANQITVKSYFCEAHLTGNNFSYANFEGCLLEQCELSGNRWQGANLFGASLAGSDISGSEFGQIDWASVNLQGCDLRQCDLPGLDLRRVNLDGVQINEDQQQALLEQIGLIVFP	-
	MIKDKCFEGVRFEQQDLEGEQFQGCRFIDCNFSWLDLAECRFVDCSFYDRESEQSCLLQGCDLREASFLRCDLTMADCSQSQCLGLELRDCQALGINFSRASFANQITVKSYFCEAHLTGNNFSYANFEGCLLEQCELSGNRWQGANLFGSSLAGSDLSGSEFGQIDWASVNLQGCDLRQCDLPGLDLRRVNLDGVQINEDQQQALLEQIGLIVFP	-
	MIKDKCFEGVRFEQQDLEGEQFQGCRFIGCNFSWLDLAECRFVDCSFYDRESEQSCLLQGCDLREASFLRCDLTMADCSQSQCLGLELRDCQALGINFSRASFANQITAKSYFCEAHLTGNNFSYANFEGCLLEQCELSGNRWQGANLFGASLAGSDLSGSEFGQIDWASFNLQGCDLRQCDLPGLDLRRVNLDGVQINEDQQQALLEQIGLIVFP	-
	MIKDKCFEGVRFEQQDLEGEQFQGCRFIGCNFSWLDLAECRFVDCSFYDRENEQSCLLQGCDLREASFLRCDLTMADCSRSQCLGLELRDCQALGINFSRASFANQITVKSYFCEAHLTGNNFSYANFEGCLLEQCELSGNRWQGANLFGASLAGSDLSGSEFGQIDWASVNLQGCDLRQCDLPGLDLRRVNLDGVQINEDQQQALLEQIGLIVFP	-
	MIKDKCFEGVRFEQQDLEGEQFQGCRFIGCNFSWLDLAECRFVDCSFYDRESEQSCLLQGCDLREASFLRCDLTMADCSQSQCLGLELRDCQALGINFSRASFANQITVKSYFCEAHLTGNNFSYANFEGCLLEQCELSGNRWQGTNLFGASLAGSDLSGSEFGQIDWASVNLQGCDLRQCDLPGLDLRRVNLDGVQINEDQQQALLEQIGLIVFP	-
	MIKDKSFEGVRFEQQDLEGEQFQGCRFIGCNFSWLDLAECRFVDCSFYDRESEQSCLLQGCDLREASFLRCDLTMADCSQSQCLGLELRDCQALGINFSRASFANQITVKSYFCEAHLTGNNFSYANFEGCLLEQCELSGNRWQGANLFGASLAGSDLSGSEFGQIDWASVNLQGCDLRQCDLPGLDLRRVNLDGVQINEDQQQTLLEQIGLIVFP	-
	MIKDKCFEGVRFEQQDLEGEQFQGCRFIGCNFSWLDLAECRFVDCSFYDRESEQSCLLQGCDLREASFLRCDLTMADCSQSQCLGLELRDCQALGINFSRASFANQITVKSYFCEAHLTGNNFSYANFEGCLLEQCELSGNRWQGANLFGASLAGSDLSGSEFGQIDWASVNLQGCDLRQCDLPGLDLRRVNLDGVQINEEQQQALLEQIGLIVFP	-
	MIKDKCFKGVRFEQQDLEGEQFQGCRFIGCNFSWLDLAECRFVDCSFYDRESEQSCLLQGCDLREASFLRCDLTMADCSQSQCLGLELRDCQALGINFSRASFANQITAKSYFCEAHLTGNNFSYANFEGCLLEQCELSGNRWQGANLFGASLAGSDLSGSEFGQIDWASVNLQGCDLRQCDLPGLDLRRVNLDGVQINEDQQQALLEQIGLIVFP	-
	MIKDKCFEGVRFEQQDLEGEQFQGCRFIGCNFSWLDLAECRFVDCSFYDREREQSCLLQGCDLREASFLRCDLTMADCSQSQCLGLELRDCQALGINFSRASFANQITVKSYFCEAHLTGNNFSYANFEGCLLEQCELSGNRWQGANLFGASLAGSDLSGSEFGQIDWASFNLQGCDLRQCDLPGLDLRRVNLDGVQINEDQQQALLEQIGLIVFP	-
	MIKDKCFEGVRFEQQDLEGEQFQGCRFIGCNFSWLDLAECRFVDCSFYDRESEQSCLLQGCDLREASFLRCDLTMADCSQSQCLGLELHDCQALGINFSRASFANQITAKSYFCEAHLTGNNFSYANFEGCLLEQCELSGNRWQGANLFGASLAGSDLSGSEFGQIDWASVNLQGCDLRQCDLPGLDLRRVNLDGVQINEDQQQALLEQIGLIVFP	-
	MIKDKCFEGVRFEQQDLEGEQFQGCRFIGCNFSWLDLAECRFVDCSFYDRESEQSCLLQGCDLREASFLRCDLTMADCSQSQCLGLELRDCQALGINFSRASFANQITAKSYFCEAHLTGNNFSYANFEGCLLEQCELSGNRWQGANLFGASLAGSDLSGSEFGQIDWASVNLQGCDLRQCDLPGLDLRRVNLDGVQINEDQQQALLEQIGLIVFP	-
	MIKDKCFEGVRFEQQDLEGEQFQGCRFIGCNFSWLDLAECRFIDCSFYDRESEQSCLLQGCDLREASFLRCDLTMADCSQSQCLGLELRDCQALGINFSRASFANQITVKSYFCEAHLTGNNFSYANFEGCLLEQCELSGNRWQGANLFGASLAGSDLSGSEFGQIDWASVNLQGCDLRQCDLPGLDLRRVNLDGVQINEDQQQALLEQIGLIVFP	-
	MIKDKCFEGVRFEQQDLEGEQFQGCRFIGCNFSWLDLAECRFVDCSFYDREGEQSCLLQGCDLREASFLRCDLTMADCSRSQCLGLELRDCQALGINFSRASFANQITVKSYFCEAHLTGNNFSYANFEGCLLEQCELSGNRWQGANLFGASLAGSDLSGSEFGQIDWASVNLQGCDLRQCDLPGLDLRRVNLDGVQINEDQQQALLEQIGLIVFP	-
	MIKDKCFEGVRFEQQDLEGEQFQGCRFIGCNFSWLDLAECRFVDCSFYDRERELSCLLQGCDLREASFLRCDLTMADCSQSQCLGLELRDCQALGINFSRASFANQITVKSYFCEAHLTGNNFSYANFEGCLLEQCELSGNRWLGANLFGASLAGSDLSGSEFGQIDWASVNLQGCDLRQCDLPGLDLRRVNLDGVQINEDQQQALLEQIGLIVFP	-
	MIKDKSFEGVRFEQQDLEGEQFQGCRFIGCNFSWLDLAECRFVDCSFYDRESEQSCLLQGCDLREASFLRCDLTMADCSRSQCLGLELRDCQALGINFSRASFANQITVKSYFCEAHLTGNNFSYANFEGCLLEQCELSGNRWQGANLFGASLAGSELSGSEFGQIDWASVNLQGCDLRQCDLPGLDLRRVNLDGVQINEDQQQALLEQIGLIVFP	-
	MIKDKCFEGVRFEQQDLEGEQFQGCRFIGCNFSWLDLAECRFVDCSFYDRESEQSCLLQGCDLREASFLRCDLTMADCSRSQCLGLELRDCQALGINFSRASFANQITAKSYFCEAHLTGNNFSYANFEGCLLEQCELSGNRWQGANLFGASLAGSDLSGSEFGQIDWASFNLQGCDLRQCDLPGLDLRRVNLDGVQINEDQQQALLEQIGLIVFP	-
	MIKDKCFEGVRFEQQDLEGEQFQGCRFIDCNFSWLDLAECRFVDCSFYDRERELSCLLQGCDLREASFLRCDLTMADCSQSQCLGLELRDCQALGINFSRASFANQITAKSYFCEAHLTGNNFSYANFEGCLLEQCELSGNRWQGANLFGASLAGSDLSGSEFGQIDWASVNLQGCDLRQCDLPGLDLRRVNLDGVQINEDQQQALLEQIGLIVFP	-
	MIKDKCFEGVRFEQQDLEGEQFQGCRFIGCNFSWLDLAECRFVDCSFYDRESEQSCLLQGCDLREASFLRCDLTMADCSRSQCLGLELRDCQAMGINFSRASFANQITVKSYFCEAHLTGNNFSYANFEGCLLEQCELSGNRWQGANLFGASLAGSDLSGSEFGQIDWASFNLQGCDLRQCDLPGLDLRRVNLDGVQINEDQQQALLEQIGLIVFP	-
	MIKDKCFEGVRFEQQDLEGEQFQGCRFIGCNFSWLDLAECRFVDCSFYDRERELSCLLQGCDLREASFLRCDLTMADCSQSQCLGLELRDCQALGINFSRASFANQITVKSYFCEAHLTGNNFSYANFEGCLLEQCELSGNRWQGVNLFGASLAGSDLSGSEFGQIDWASVNLQGCDLRQCDLPGLDLRRVNLDGVQINEDQQQALLEQIGLIVFP	-
	MIKDKCFEGVRFEQQDLEGKQFQGCRFIGCNFSWLDLAECRFVDCSFYDRESEQSCLLQGCDLREASFLRCDLTMADCSQSQCLGLELRDSQALGINFSRASFANQITVKSYFCEAHLTGNNFSYANFEGCLLEQCELSGNRWQGANLFGASLAGSDLSGSEFGQIDWASVNLQGCDLRQCDLPGLDLRRVNLDGVQINEDQQQALLEQIGLIVFP	-
	MIKDKCFEGVRFEQQDLEGEQFQGCRFIGCNFSWLDLAECRFVDCSFYDRESEQSCLLQGCDLREASFLRCDLTMADCSRSQCLGLELRDCQALGINFSRASFANQITVKSYFCEAHLTGNNFSYANFEGCLLEQCELSGNRWQGVNLFGASLAGSDLSGSEFGQIDWASVNLQGCDLRQCDLPGLDLRRVNLDGVQINEDQQQALLEQIGLIVFP	-
	MIKDKCFEGVRFEQQDLEGEQFQGCRFIGCNFSWLDLAECRFVDCSFYDRESEQSCLLQGCDLREASFLRCDLTMADCSQSQCLGLELRDCQALGINFSRASFANQITVKSYFCEAHLTGNNFSYANFEGCLLEQCELSGNRWQGANLFGASLAGSDLSGSEFGQIDWASINLQGCDLRQCDLPGLDLRRVNLDGVQISEDQQQALLEQIGLIVFP	-
	MIKDKCFEGVRFEQQDLEGEQFQGCRFIGCNFSWLDLAECRFVDCSFYDRESEQSCLLQGCDLREASFLRCDLTMADCSQSQCLGLELRDCQALGINFSRTSFANQITVKSYFCEAHLTGNNFSYANFEGCLLEQCELSGNRWQGANLFGASLAGSDLSGSEFGQIDWASINLQGCDLRQCDLPGLDLRRVNLDGVQISEDQQQALLEQIGLIVFP	-
	MIKDKCFEGVRFEQQDLEEEQFRGCRFIGCNFSWLDLAECRFVDCSFYDRESEQSCLLQGCDLREASFLRCDLTMADCSQSQCLGLELRDCQALGINFSRASFANQITVKSYFCEAHLTGNNFSYANFEGCLLEQCELSGNRWQGANLFGASLAGSDLSGSEFGQIDWASVNLQGCDLRQCDLPGLDLRRVNLDGVQINEDQQQALLEQIGLIVFP	-
	MIKDKCFEGVRFDQQDLEGEQFQGCRFIGCNFSWLDLAECRFVDCSFYDRESEHSCLLQGCDLREASFLRCDLTMADCSQSQCLGLELRDCQALGINFSRASFANQITVKSYFCEAHLTGNNFSYANFEGCLLEQCELSGNRWQGANLFGASLAGSDLSGSEFGQIDWASVNLQGCDLRQCDLPGLDLRRVNLDGVQINEDQQQALLEQIGLIVFP	-
	MIKDKCFEGVRFEQQDLEGEQFQGCRFIGCNFSWLELAECRFVDCSFYDRESEQSCLLQGCDLREASFLRCDLTMADCSRSQCLGLELRDCQALGINFSRASFANQITVKSYFCEAHLTGNNFSYANFEGCLLEQCELSGNRWQGANLFGASLAGSDLSGSEFGQIDWASVNLQGCDLRQCDLPGLDLRRVNLDGVQINEDQQQALLEQIGLIVFP	-
	MIKDKCFEGVRFEQQDLEGEQFQGCRFIGCNFSWLDLAECRFVDCSFYDRESEQSCLLQGCDLREASFLRCDLTMADCSQSQCLGLELRDSQALGINFSRASFANQITVKSYFCEAHLTGNNFSYANFEGCLLEQCELSGNRWQGANLFGASLAGSDLSGSEFGQIDWASVNLQGCDLRQCDLPGLDLRRVNLDGVQINEDQQQALLEQIGLIVFP	-
	MIKDKCFEGVRFEQQDLEGEQFQGCRFIGCNFSWLDLAECRFVDCSFYDRESELSCLLQGCDLREASFLRCDLTMADCSRSQCLGLELRNCQALGINFSRASFANQITVKSYFCEAHLTGNNFSYANFEGCLLEQCELSGNRWQGANLCGASLAGSDLSGSEFGQIDWASVNLQGCDLRQCDLPGLDLRRVNLDGVQINEDQQQALLEQIGLIVFP	-
	MIKDKCFEGVRFEQQDLEGEQFQGCRFIGCNFSWLDLAECRFVDCSFYDRESEQRCLLQGCDLREASFLRCDLTMADCSQSQCLGLELRDCQALGINFSRASFANQITVKSYFCEAHLTGNNFSYANFEGCLLEQCELSGNRWQGANLFGASLAGSDLSGSEFGQIDWASVNLQGCDLRQCDLPGLDLRRVNLDGVQINEDQQQALLEQIGLIVFP	-
	MIKDKCFEGVRFEQQDLEGEQFQGCRFIGCNFSWLDLAECRFVDCSFYDRESEQSCLLQGCDLREASFLRCDLTMTDCSQSQCLGLELRDCQALGINFSRASFANQITVKSYFCEAHLTGNNFSYANFEGCLLEQCELSGNRWQGANLFGASLAGSDLSGSEFSQIDWASVNLQGCDLRQCDLLGLDLRRVNLDGVQINEDQQQALLEQIGLIVFP	-
	MIKDKCFEGVRFEQQDLEGEQFQGCRFIGCNFSWLDLAECRFVDCSFYDRESEQSCLLQGCDLREASFLRCDLTMADCSQSQCLGLELRDCQALGINFSRASFANQITVKSYFCEAHLTGNNFSYANFEGCLLEQCELSGNRWQGANLFGASLAGSDLSGSEFGQIDWASVNLQGCDLRQCDLPGLDLRRVNLDGVQINEDQQQALLEQI	-
	MIKDKCFEGVRFEQQDLEGEQFQGCRFIGCNFSWLDLAECRFVDCSFYDREREQSCLLQGCDLREASFLRCDLTMADCSQSQCLGLELRDCQALGINFSRASFANQITVKSYFCEAHLTGNNFSYANFEGGLLEQCELSGNRWQGANLFGASLAGSDLSGSEFGQIDWASVNLQGCDLRQCDLPGLDLRRVNLDGVQINEDQQQALLEQIGLIVFP	-
	MIKDKCFEGVRFEQQDLEGEQFQGCRFIGCNFSWLDLAECRFVDCSFYDRERELSCLLQGCDLREASFLRCDLTMADCSQSQCLGLELRDCQALGINFSRASFANQITVKSYFCEAHLTGNNFSYANFEGCLLEQCELSGNRWQGANLFGASLAGSDLSGSEFGQIDWASVNLQGCDLRQCDLPGLDPRRVNLDGVQINEDQQQALLEQIGLIVFP	-
	MIKDKCFEGVRFEQQDLEGEQFQGCRFIGCNFSWLDLAECRFVDCSFYDRERELSCLLQGCDLREASFLRCDLTMVDCSQSQCLGLELRDCQALGINFSRASFANQITVKSYFCEAHLTGNNFSYANFEGCLLEQCELSGNRWQGVNLFGASLAGSDLSGSEFDQIDWASVNLQGCDLRQCDLPGLDLRRVNLDGVQINEDQQQALLEQIGLIVFP	-
	MIKDKCFEGVRFEQQDLEGEQFQGCRFIGCNFSWLDLAECRFVDCSFYDRESEQSCLLQGCDLREASFLRCDLTMADCSQSQCLGLELRDCQALGINFSRASFANQITVKSYFCEAHLTGNNFSYANFEGCLLEQCELSGNRWQGASLFGASLAGSDLSGSEFGQIDWASVNLQGCDLRQCDLPGLDLRRVNLDGVQINEDQQQALLEQIGLIVFP	-
	MIKDKCFEGVRFEQQDLEGEQFQGCRFIGCNFSWLDLAECRFVDCSFYDRESEQSCLLQGCDLREASFLRCDLTMADCSQSQCLGLELRDCQALGINFFRASFANQITAKSYFCEAHLTGNNFSYANFEGCLLEQCELSGNRWQGANLFGASLAGSDLSGSEFGQIDWASVNLQGCDLRQCDLPGLDLRRVNLDGVQINEDQQQALLEQIGLIVFP	-
	MIKDKCFEGVRFEQQDLEGDQFQGCRFIGCNFSWLDLAECRFVDCSFYDRESEQSCLLQGCDLREASFLRCDLTMADCSQSQCLGLELRDCQALGINFSRASFANQITAKSYFCEAHLTGNNFSYANFEGCLLEQCELSGNRWQGANLFGASLAGSDLSGSEFGQIDWASVNLQGCDLRQCDLPGLDLRRVILDGVQINEDQQQALLEQIGLIVFP	-
	MIKDKCFEGVRFEQQDLEGEQFQGCRFIGCNFSWLDLAECRFVDCSFYDRESEQSCLLQGCDLREASFLRCDLTMADCSQSQCLGLELRDCQALGINFSRASFANQITAKSYFCEAHLTGNNFSYANFEGCLLEQCELSGNRWQGANLFGASLAGSDLSGSEFGQIDWASVNLHGCDLRQCDLPGLDLRRVNLDGVQINEDQQQALLEQIGLIVFP	-
	MIKDKCFEGVRFEQQDLEGEQFQGCRFIGCNFSWLDLAECRFVDCSFYDRESEQSCLLQGCDLREASFLRCDLTMADCSQSQCLGLELRDCQALGINFSRASFANQITAKSYFCEAHLTGNNFSYANFEGCLLEQCELSGNRWQGANLFGASLVGSDLSGSEFGQIDWASVNLQGCDLRQCDLPGLDLRRVNLDGVQINEDQQQALLEQIGLIVFP	-
	MIKDKSFEGVRFEQQDLEGEQFQGCRFIGCNFSWLDLAECRFVDCSFYDRESEQSCLLQGCDLREASFLRCDLTMADCSQSQCLGLELRDCQALGINFSRASFANQITVKSYFCEAHLTGNNLSYANFEGCLLEQCELSGNRWQGANLFGASLAGSDLSGSEFGQIDWASFNLQGCDLRQCDLPGLDLRRVNLDGVQINEDQQQALLEQIGLIVFP	-
	MIKDKCFEGVRFEQQDLEGEQFQGCRFIGCNFSWLDLAECRFVDCSFYDRESEQSCLLQGCDLHEASFLRCDLTMADCSQSQCLGLELRDCQALGINFSRASFANQITVKSYFCEAHLTGNNFSYANFEGCLLEQCELSGNRWQGANLFGASLAGSDLSGSEFGQIDWASFNLQGCDLRQCDLPGLDLRRVNLDGVQISEDQQQALLEQIGLIVFP	-
	MIKDKCFEGVRFEQQDLEGEQFQGCRFIGCNFSWLDLAECRFVDCSFYDRESEQSCLLQGCDLREASFLRCDLTMADCSQSQCLGLELRDCQALGINFSRASFANQITVKSYFCEAHLTGNNFSYANFEGCLLEQCELSGNRWQGANLFGASLAGSDLSGSEFGQIDWASVNLQGCDLRQCDLPGLDLRRVNLDGVQINEDQQQALLEQIGLIVFPC	-
	MIKDKCFEGVRFEQQDLEGEQFQGCRFIGCNFSWLDLAECRFVDCSFYDRERELSCLLQGCDLREASFLRCDLTMADCSQSQCLGLELRDSQALGINFSRASFANQITVKSYFCEAHLTGNNFSYANFEGCLLEQCELSGNRWQGANLFGASLAGSDLSGSEFGQIDWASVNLQGCDLRQCDLPGLDLRRVNLDGVQINEDQQQVLLEQIGLIVFP	-
	MIKDKCFEGVRFEQQDLEGEQFQGCRFIGCNFSWLDLAECRFVDCSFYDRESEQSCLLQGCDLREASFLRCDLTMADCSQSQCLGLELRDCQALGINFSRASFANQITVKSYFCEAYLTGNNFSYANFEGCLLEQCELSGNRWQGANLFGASLAGSDLSGSEFGQIDWASVNLQGCDLRQCDLPGLDLRRVNLDGVQINEDQQQALLEQIGLIVFP	-
	MIKDKCFEGVRFEQQDLEGEQFQGCRFIGCNFSWLDLAECRFVDCSFYDRESEQSCLLQGCDLREASFLRCDLTMADCSRSQCLGLELRDCQALGINFSRASFANQITVKSYFCEAHLTGNNFSYANFEGCLLEQCELSGNRWQGANLFGASLAGSDLSGSEFGQIDWASVNLQGCDLRQCDLPGLDLRRVNLDGVQINEDQQQALLEQIGLIVFP	-
AQnr-1	MSRGKQFVDVRFEQQDVEGEQFSECRFIGCNFSWLDLSDSRFIDCSFYDRESERGCLLQGCDLREASFLRCDLTMADCSRSQCLGLEMRDCQAVGINFSHASFANQITAKSYFCEAHLTGNNFSYASFEGSLLEKCELTGNRWQGANLFGASLVGSDLSGSEFGQIDWTSFKLQGCDLRQCDLPGLDLRRVDLQGVQINEDQQQTLLEQIGLVVFP	Representative
	MIRGKQFVDVRFEQQDVEGEQFSECRFIGCNFSWLDLSDSRFIDCSFYDRASERGCLLQGCDLREASFLRCDLTMADCSRSQCLGLEMRDCQAVGINFGHASFANQITAKCYFCEAHLTGNNFSYASFESCLLEKCELTGNRWQGANLFGASLAGSDLSGSEFGQIDWTSFKLQGCDLRQCDLPGLDLRRVDLQGVQINEDQQQVLLEQIGMVVFP	-
	MIRGKQFVDVRFEQQDVEGEQFSECRFIGCNFSWLDLSDSRFIDCSFYDRESERGCLLQGCDLREASFLRCDLTMADCSRSQCLGLEMRDCQAVGINFSHASFANQITAKSYFCEAHLTGNNFSYASFEGCLLEKCELTGNRWQGANLFGASLAGSDLSGSEFGQIDWTSFKLQGCDLRQCDLPGLDLRRVDLQGVQINEDQQQTLLEQIGLVVFP	-
	MIRGKQFVDVRFEQQDVEGEQFSECRFIGCNFSWLDLSDSRFIDCSFYDRESERGCLLQGCDLREASFLRCDLTMADCSRSQCLGLELRDCQAVGINFGHASFANQITAKSYFCEAHLTGNNFSYASFEGCLLEKCELTGNRWQGANLFGASLAGSDLSGSEFGQIDWTSFKLQGCDLRQCDLPGLDLRRVDLQGVQINEDQQQTLLEQIGLVVFP	-
	MIRGKQFVDVRFEQQDVEGEQFSECRFIGCNFSWLDLSDSRFIDCSFYDRESERGCLLQGCDLREASFLRCDLTMADCSRSQCLGLELRDCQAVGINFGHASFANQITAKSYFCEAHLTGNNFSYASFEGCLLEKCELTGNRWQGANLFGASLAGSDLSGSEFGQIDWTSFKLQGCDLRQCDLPGLDLRRIDLQGVQINEDQQQTLLEQIGLVVFP	-
	MIRGKQFVDVRFEQQDVEGEQFSECRFIGCNFSWLDLSDSRFIDCSFYDRESERGCLLQGCDLREASFLRCDLTMADCSRSQCLGLEMRDCQAVGINFSHASFANQITAKSYFCEAHLTGNNFSYASFEGCLLEKCELTGNRWQGANLFGASLAGSDLSGSEFGQIDWTSFKLQGCDLRQCDLPGLDLRRVDLQGVQINEDQQQVLLEQVGLVVFP	-
	MIRGKQFVDVRFEQQDVEGEQFSECRFIGCNFSWLDLSDSRFIDCSFYDRESERGCLLQGCDLREASFLCCDLTMADCSRSQCLGLEMRDCQAVGINFSHASFANQITAKSYFCEAHLTGNNFSYASFEGCLLEKCELTGNRWQGANLFGASLAGSDLSGSEFGQIDWTSFKLQGCDLRQCDLPGLDLRRVDLQGVQINEDQQQTLLEQIGLVVFP	-
	MIRGKQFVDVRFEQQDVEGEQFSECRFIGCNFSWLDLSDSRFIDCSFYDRESERGCLLQGCELREASFLRCDLTMADCSRSQCLGLEMRDCQAVGINFSHASFANQITAKSYFCEAHLTGNNFSYASFEGCLLEKCELTGNRWQGANLFGASLVGSDLSGSEFGQIDWTSFKLQGCDLRQCDLPGLDLRRVDLQGVQINEDQQQTLLEQIGLVVFP	-
	MIRGKQFVDVRFEQQDVEGEQFSECRFIGCNFSWLDLGDSRFIDCSFYDRESERGCLLQGCDLREASFLRCDLTMADCSRSQCLGLEMRDCQAVGINFGHASFANQITAKSYFCDAHLTGNNFSYASFEGCLLEKCELTENRWQGANLFGASLAGSDLSGSEFGQIDWTSFKLQGCDLRQCDLPGLDLRRVDLQGVQINEDQQQTLLEQIGLVVFP	-
	MIRGKQFVDVRFEQQDVEGEQFSECRFIGCNFSWLDLSDSRFIDCSFYDRESELGCLLQGCDLREASFLRCDLTMADCSRSQCLGLELRDCQAVGINFGHASFANQITAKSYFCEAHLTGNNFSYASFEGCLLEKCELTENRWQGANLFGASLAGSDLSGSEFGQIDWTSFKLQGCDLRQCDLPGLDLRRVDLQGVQINEDQQQTLLEQIGLVVFP	-
	MIRGKQFVDVRFGQQDVEGEQFSECRFIGCNFSWLDLSDSRFIDCSFYDRESERGCLLQGCDLREASFLCCDLTMADCSRSQCLGLEMRDCQAVGINFSHASFANQITAKSYFCEAHLTGNNFSYASFEGCLLEKCELTGNRWQGANLFGASLAGSDLSGSEFGQIDWTSFKLQGCDLRQCDLPGLDLRRVDLQGVQINEDQQQILLEQIGLVVFP	-
	MIRGKQFVDVRFEQQDVEGEQFSECRFIGCNFSWLDLSDSRFIDCSFYDRESERGCLLQGCDLRETSFLRCDLTMADCSRSQCLGLEMRDCQAVGINFGHASFANQITAKSYFCEAHLTDNNFSYASFEGCLLEKCELTGNRWQGANLFGASLVGSDLSGSEFGQIEWTSFKLQGCDLRQCDLPGLDLRRVDLQGVQINEDQQQMLLEQIGLVVFP	-
	MIRGKQFVDVRFEQQDVEGEQFSECRFIGCNFSWLDLSDSRFIDCSFYDRESERGCLLQGCDLREASFLRCDLTMADCSRSQCLGLEMRDCQAVGINFGHASFANQITAKSYFCEAHLTGNNFSYASFEGCLLEKCELTGNRWQGANLFGASLAGSDLSGSEFGQIDWTSFKLQGCDLRQCDLPGLDLRRVDLQGVQINEDQQQTLLEQIGLVVFP	-
	MIRGKQFVDVRFEQQDVEGEQFSECRFIGCNFSWLDLSDSRFIDCSFYDRESERGCLLQGCDLREASFLRCDLTMADCSRSQCLGLEMRDCQAVGINFSHASFANQITAKSYFCEAHLTGNNFSYASFEGCLLEKCELTGNRWQGANLFGASLVGSDLSGSEFGQIDWTSFKLQGCDLRQCDLPGLDLRRVDLQGVQINEDQQQTLLEQIGLVVFP	-
	MIRGKQFVDVRFEQQDVEGEQFSECRFIGCNFSWLDLSDSRFIDCSFYDRESERGCLLQGCDLREASFLRCDLTMADCSRSQCLGLEMRDCQAVGINFGHASFANQITAKSYFCEAHLTGNNFSYASFEGCLLEKCELTGNRWQGANLFGASLAGSDLSGSEFGQIDWTSIKLQGCDLRQCDLPGLDLRRVDLQGVQINEDQQQTLLEQIGLVVFP	-
	MIRGKQFVDVRFEQQDVEGEQFSECRFIGCNFSWLDLSDSRFIDCSFYDRESERGCLLQGCDLREASFLRCDLTMADCSRSQCLGLEMRDCQAVGINFSHASFANLITAKSYFCEAHLTGNNFSYASFEGCLLEKCELTGNRWQGANLFGASLAGSDLSGSEFGQIDWTSIKLQGCDLRQCDLPGLDLRRVDLQGVQINEDQQQTLLEQIGLVVFP	-
	MIRGKQFVDVRFEQQDVEGEQFSECRFIGCNFSWLDLSDSRFIDCSFYDRESERGCLLQGCDLREASFLRCDLTMADCSRSQCLGLELRDCQAVGINFGHASFANQITVKSYFCEAHLTGNNFSYASFEGCLLEKCELTGNRWLGANLFGASLAGSDLSGSEFGQIDWTSFKLQGCDLRQCDLPGLDLRRVDLQGVQINEDQQQVLLEQIGLVVFP	-
	MIRGKQFVDVQFEQQDVEGEQFSECRFIGCNFSWLDLSDSRFIDCSFYDRESERGCLLQGCDLREASFLRSDLTMADCSRSQCLGLEMRDCQAVGINFSDASFANQITAKSYFCEAHLTGNNFSYASFEGCLLEKCELTGNRWQGANLFGASLAGSDLSGSEFGQIDWTSFKLQGCDLRQCDLPGLDLRRVDLQGVQINEDQQQTLLEQIGLVVFP	-
	MIRGKQFVDVRFEQQDVEGEQFSECRFIGCNFSWLDLSDSRFIDCSFYERESERGCLLQGCDLREASFLRCDLTMADCSRSQCLGLEMRDCQAVGINFGHASFANQITAKSYFCEAHLTGNNFSYASFEGCLLEKCELTGNRWQGANLFGASLAGSDLSGSEFGQIDWTSFKLQGCDLRQCDLPGLDLRRVDLQGVQINEDQQQTLLEQIGLVVFS	-
	MIRGKQFVDVRFEQQDVEGEQFSECRFIGCNFSWLDLGDSRFIDCSFYDRESERGCLLQGCDLREASFLRCDLTMADCSRSQCLGLEMRNCQAVGINFGHASFANQITAKSYFCDAHLTGNNFSYASFEGCLLEKCELTENRWQGANLFGASLAGSDLSGSEFGQIDWTSFKLQGCDLRQCDLPGLDLRRVDLQGVQINEDQQQTLLEQIGLVVFP	-
	MIRGKQFVDVRFEQQDVEGEQFSECRFIGCNFSWLDLSDSRFIDCSFYDRESERGCLLQGCDLRETSFLRCDLTMADCSRSQCLGLEMRDCQAVGINFGHASFANQITAKSYFCEAHLTDNNFSYASFEGCLLEKCELTGNRWQGANLFGASLAGSDLSGSEFGQIEWTSFKLQGCDLRQCDLPGLDLRRVDLQGVQINEDQQQTLLEQIGLVVFP	-
	MIRGKQFVDVRFEQQDVEGEQFSECRFIGCNFSWLDLSDSRFSDCSFYDRESERGCLLQGCDLREASFLRCDLTMADCSRSQCLGLEMRDCQAVGINFSHASFANQITAKSYFCEAHLTGNNFSYASFEGCLLEKCELTGNRWQGANLFGASLAGSDLSGSEFGQIDWTSFKLQGCDLRQCDLPGLDLRRVDLQGVQINEDQQQTLLEQIGLVVFP	-
	MIRGKQFVDVRFEQQDVEGEQFSECRFIGCNFSWLDLSDSRFIDCSFYDRERERGCLLQGCDLREASFLRCDLTMADCSRSQCLGLEMRDCQAVGINFGHASFANQITAKSYFCEAHLTGNNFSYASFEGCLLEKCELTGNRWQGANLFGASLVGSDLSGSEFGQIDWTSFKLQGCDLRQCDLPGLDLRRVDLQGVQINEDQQQTLLEQIGLVVFP	-
	MIRGKQFVDVRFEQQDVEGEQFSDCRFIGCNFSWLDLSDSRFIDCSFYDRESEQGCLLQGCDLRETSFLRCDLTMADCSRSQCLGLEMRDCQAVGINFGHASFANQITAKSYFCEAHLTDNNFSYASFEGCLLEKCELTGNRWQGANLFGASLVGSDLSGSEFGQIEWTSFKLQGCDLRQCDLPGLDLRRVDLHGVQINEDQQQMLLEQIGLVVFP	-
	MIRGKQFVDVRFEQQDVEGGQFSDCRFIGCNFSWLDLSDSRFIDCSFYDRESERGCLLQGCDLRETSFLRCDLTMADCSRSQCLGLEMRDCQAVGINFGHASFANQITAKSYFCEAHLTDNNFSYASFEGCLLEKCELTGNRWQGANLFGASLVGSDLSGSEFGQIEWTSFKLQGCDLRQCDLPGLDLRRVDLHGVQINEDQQQMLLEQIGLVVFP	-
	MIRGKQFVDVRFEQQDVEGGQFSDCRFIGCNFSWLDLSDSRFIDCSFYDRESERGCLLQGCDLRETSFLRCDLTMADCSRSQCLGLEMRDCQAVGINFGHASFANQITAKSYFCEAHLTGNNFSYASFEGCLLEKCELTGNRWQGANLFGASLVGSDLSGSEFGQIEWTSFKLQGCDLRQCDLPGLDLRRVDLNGVQINEDQQQMLLEQIGLVVFP	-
	MIRGKQFVDVRFEQQDVEGEQFSECRFIGCNFSWLDLSDSRFIDCSFYDRESERGCLLQGCDLREASFLRCDLTMADCSRSQCLGLEMRDCQAVGINFSHASFANQITAKSYFCEAHLTGNNFSYASFEGCLLEKCELTGNRWQGANLFGASLAGSDLSGSEFGQIDWTSFKLQGCDLRQCDLLGLDLLRVDLQGVQINEDQQQTLLEQIGLVVFP	-
	MIRGKQFVDVRFEQQDVEGEQFSECRFIGCNFSWLDLSDSRFIDCCFYDRESERGCLLQGCDLREASFLRCDLTMADCSRSQCLGLEMRDCQAVGINFSHASFANQITAKSYFCEAHLSGNNFSYASFEGCLLEKCELTGNRWQGANLFGASLAGSDLSGSEFGQIDWTSFKLQGCDLRQCDLPGLDLRRVDLQGVQINEDQQQTLLEQIGLVVFP	-
	MIRGKQFVDVRFEQQDVEGEQFSECRFIGCNFSWLDLSDSRFIDCSFYDRESERGCLLQGCELREASFLRCDLTMADCSRSQCLGLEMRDCQAVGINFSHTSFANQITAKSYFCEAHLTGNNFSYASFEGCLLEKCELTGNRWQGANLFGASLAGSDLSGSEFGQIDWTSFKLQGCDLRQCDLPGLDLRRVDLQGVQINEDQQQTLLEQIGLVVFP	-
	MIRGKQFVDVRFEQQDVEGEQFSECRFIGCNFSWLDLSDSRFIDCSFYDRESERGCLLQGCELREASFLRCDLTMADCSRSQCLGLEMRDCQAVGINFGHASFANQITAKSYFCEAHLTGNNFSYASFEGCLLEKCELTGNRWQGANLFGASLVGSDLSGSEFGQIDWTSFKLQGCDLRQCDLPGLDLRRVDLQGVQINEDQQQTLLEQIGLVVFP	-
	MIRGKQFVDVRFEQQDVEGELFSECRFIGCNFSWLDLSDSRFIDCSFYDRESERGCLLQGCDLREASFLRCDLTMADCSRSQCLGLELRNCQAVGINFSHASFANQITAKSYFCEAHLTGNNFSYASFEGCLLEKCELTGNRWQGANLFGASLAGSDLSGSEFGQIDWTSFKLQGCDLRQCDLPGLDLRRVDLQGVQINEDQQQTLLEQIGLVVFP	-
	MIRGKLFVDVRFEQQDVEGEQFSECRFIGCNFSWLDLGDSRFIDCSFYDRESERGCLLQGCDLREASFLRCDLTMADCSRSQCLGLEMRDCQAVGINFGHASFANQITAKSYFCDAHLTGNNFSYASFEGCLLEKCELTENRWQGANLFGASLAGSDLSGSEFGQIDWTSFKLQGCDLRQCDLPGLDLRRVDLQGVQINEDQQQTLLEQIGLVVFP	-
	MIRGKQFVDVRFEQQDVEGEQFSECRFIGCNFSWLDLSDSRFIDCSFYDRESERGCLLQGCELREASFLRCDLTMADCSRSQCLGLEMRDCQAVGINFGHASFANQITAKSYFCEAHLTGNNFSYASFEGCLLEKCELTGNRWQGANLFGASLAGSDLSGSEFGQIDWTSFKLQGCDLRQCDLPGLDLRRVDLQGVQINEDQQQTLLEQIGLVVFP	-
	MIRGKQFVDVRFEQQDVEGEQFSECRFIGCNFSWLDLSDSRFIDCSFYDRESERGCLLQGCDLREASFLRCDLTMADCSRSQCLGLDMRDCQAVGINFSHASFANQITAKSYFCEAHLTGNNFSYASFEGCLLEKCELTGNRWQGANLFGASLAGSDLSGSEFGQIDWTSFKLQGCDLRQCDLPGLDLRRVDLQGVQINEDQQQTLLEQIGLVVFP	-
	MIRGKQFVDVRFEQQDVEGEQFSECRFIGCNFSWLDLSDSRFIDCSFYDRESERGCLLQGCELREASFLRCDLTMADCSRSQCLGLEMRDCQAVGINFGHASFANQITAKSYFCEAHLTSNNFSYASFEGCLLEKCELTGNRWQGANLFGASLAGSDLSGSEFGQIDWTSFKLQGCDLRQCDLPGLDLRRVDLQGVQINEDQQQTLLEQIGLVVFP	-
	MIRGKQFVDVRFEQQDVEGEQFSECRFIGCNFSWLDLSDSRFIDCSFYDRESERGCLLQGCELREASFLRCDLTMADCSRSQCLGLEMRDCQAVGINFSHASFANQITAKSYFCEAHLTGNNFSYASFEGCLLEKCELTGNRWQGANLFGASLAGSDLSGSEFGQIDWISFKLQGCDLRQCDLPGLDLRRVDLQGVQINEDQQQTLLEQIGLVVFP	-
	MIRGKQFVDVRFEQQDVEGEQFSECRFIGCNFSWLDLSDSRFIDCSFYDRESERGCLLQGCELREASFLRCDLTMADCSRSQCLGLEMRDCQAVGINFSHASFANQITAKSYFCEAHLTGNNFSYASFEGCLLEKCELTGNRWQGANLFGASLAGSDLSGSEFGQIDWTSFKLQGCDLRQCDLPGLDLRRVDLQGVQINEDQQQTLLEQIGLVVFP	-
	MIRGKQFVDVRFEQQDVEGEQFSECRFIGCNLSWLDLSDSRFIDCSFYDRESERGCLLQGCDLREASFLRCDLTMADCSRSQCLGLEMRDCQAVGINFSHASFANQITAKSYFCEAHLTGNNFSYASFEGCLLEKCELTGNRWQGANLFGASLAGSDLSGSEFGQIDWTSFKLQGCDLRQCDLPGLDLRRVDLQGVQINEDQQQVLLEQIGLVVFP	-
	MIRGKQFVDVRFEQQDVEGEQFSECRFIGCNFSWLDLSDSRFIDCSFYDRESERGCLLQGCDLREASFLRCDLTMADCSRTQCLGLEMRDCQAVGINFSHASFANQITAKSYFCEAHLTNNNFSYASFEGCLLEKCELTGNRWQGANLFGASLAGSDLSGSEFGQIDWTSFKLQGCDLRQCDLPGLDLRRVDLQGVQINEDQQQTLLEQIGLVVFP	-
	MIRGKQFVDVRFEQQDVEGEQFSECRFIGCNFSWLDLSDSRFIDCSFYERESGRGCLLQGCDLHEASFLRCDLTMADCSRSQCLGLEMRDCQAVGINFGHASFANQITAKSYFCEAHLTGNNFSYASFEGCLLEKCELTGNRWQGANLFGASLAGSDLSGSEFGQIDWTSFKLQGCDLRQCDLPGLDLRRVDLQGVQINEDQQQTLLEQIGLVVFP	-
	MIRGKQFVDVRFEQQDVEGEQFSECRFIGCNFSWLDLSDSRFIDCSFYDRESERGCLLQGCDLREASFLRCDLTMADCSRSQCLGLEMRDCQAVGINFSHASFANQITAKSYFCEAHLTGNNFSYASFEGCLLEKCELTGNRWQGANLFGASLAGADLSGSEFGQIDWTSFKLQGCDLRQCDLPGLDLRRVDLQGVQINEDQQQTLLEQIGLVVFP	-
	MIRGKQFVDVRFEQQDVEGEQFSDCRFIGCNFSWLDLSDSRFIDCSFYDRESEQGCLLQGCDLRETSFLRCDLTMADCSRSQCLGLEMRDCQAVGINFGHASFANQITAKSYFCEAHLTGNNFSYASFEGCLLEKCELTGNRWQGANLFGASLVGSDLSGSEFGQIEWTSFKLQGCDLRQCDLPGLDLRRVDLQGVQINEDQQQMLLEQIGLVVFP	-
	MIRGKQFVDVRFEQQDVEGEQFSECRFIGCNFSWLDLSDSRFIDCSFYDRESERGCLLQGCDLREASFLRCDLTMADCSRSQCLGLEMRDCQAVGINFGHASFANQITAKSYFCEAHLTNNNFSYASFEGCLLEKCELTGNRWQGANLFGASLAGSDLSGSEFGQIDWTSFKLQGCDLRQCDLPGLDLRRVDLQGVQINEDQQQVLLEEIGLVVFP	-
	MIRGKQFVDVRFEQQDVEGEQFSECRFIGCNFSWLDLSDSRFIDCSFYDRESERGCLLQGCDLREASFLRCDLTMADCSRSQCLGLEMRDCQAVGINFGRASFANQITAKSYFCEAHLTDNNFSYASFEGCLLEKCELTGNRWQGANLFGASLAGSDLSGSEFGQIDWTSFKLQGCDLRQCDLPGLDLRRVDLQGVQINEDQQQTLLEQIGLVVFP	-
	MIRGKQFVDVRFEQQDVEGEQFSECRFIDCNFSWLDLSDSRFIDCSFYDRESERGCLLQGCDLREASFLRCDLTMADCSRSQCLGLEMRDCQAVGINFSHASFANQITAKSYFCEAHLTGSNFSYASFEGCLLEKCELTGNRWQGANLFGASLAGSDLSGSEFGQIDWTSFKLQGCDLRQCDLPGLDLRRVDLQGVQINEDQQQTLLEQIGLVVFP	-
	MIRGKQFVDVRFEQQDVEGEQFSECRFIGCNFSWLDLGDSRFLDCSFYDRESERGCLLQGCDLREASFLRCDLTMADCSRSQCLGLEMRDCQAVGINFGHASFANQITAKSYFCDAHLTGNNFSYASFEGCLLEKCELTENRWQGANLFGASLAGSDLSGSEFGQIDWTSFKLQGCDLRQCDLPGLDLRRVDLQGVQINEDQQQTLLEQIGLVVFP	-
	MIRGKQFVDVRFEQQDVEGEQFSECRFIGCNFSWLDLSDSRFIDCSFYDRESERGCLLQGCDLREASFLRCDLTMADCSRSQCLGLEMRDCQAVGINFSHASFANQITAKSYFCEAHLTGNNFSYASFEGCLLEKCELTGNRWQVANLFGASLAGADLSGSEFGQIDWTSFKLQGCDLRQCDLPGLDLRRVDLQGVQINEDQQQTLLEQIGLVVFP	-
	MIRGKQFVDVRFEQQDVEGEQFSECRFIGCDFSWLDLSDSRFIDCSFYDRESERGCLLQGCDLREASFLRCDLTMADCSRSQCLGLEMRDCQAVGINFGHASFANQITAKSYFCEAHLTGNNFSYASFEGCLLEKCELTGNRWQGANLFGASLAGSDLSGSEFGQIDWTSFKLQGCDLRQCDLPGLDLRRVDLQGVQINEDQQQVLLEEIGLVVFP	-
	MIRGKQFVDVRFEQQDVEGGQFSDCRFIGCNFSWLDLSDSRFIDCSFYDRESERGCLLQGCDLRETSFLRCDLTMADCSRSQCLGLEMRDCQAVGINFGHASFANQITAKSYFCEAHLTGNNFSYASFEGCLLEKCELTGNRWQGANLFGASLAGSDLSGSEFGQIEWTSFKLQGCDLRQCDLPGLDLRRVDLHGVQINEDQQQMLLEQIGLVVFP	-
	MIRGKQFVDVRFEQQDVEGEQFSECRFIGCNFSWLDLSDSRFIDCSFYERESERGCLLQGCDLREASFLRCDLTMADCSRSQCLGLEMRDCQAVGINFGHASFANQITAKSYFCEAHLTGNNFSYASFEGCLLEKCELTGNRWQGANLFGASLAGSDLSGSEFGQIDWTSFKLQGCDLRQCDLPGLDLRRVDLQGVQINEDQQQTLLEQIGLVVFP	-
	MIRGKQFVDVRFEQQDVEGEQFSECRFIGCNFSWLDLSDSRFIDCSFYDRESERGCLLQGCDLREASFLRCDLTMADCSRNQCLGLEMRDCQAVGINFSHASFANQITAKSYFCEAHLTGNNFSYASFEGCLLEKCELTGNRWQGANLFGASLAGSDLSGSEFGQIDWTSFKLQGCDLRQCDLPGLDLRRVDLQGVQINEDQQQTLLEQIGLVVFP	-
	MIRGKQFVDVRFEQQDVEGEQFSECRFIGCNFSWLDLSDSRFIDCSFYDRESERGCLLQGCDLREASFLRCDLTMADCSRSQCLGLELRDCQAVGINFSHASFANQITAKSYFCEAHLTGNNFSYASFEGCLLEKCELTGNRWQGANLFGASLAGSDLSGSEFGQIDWTSFKLQGCDLRQCDLPGLDLRRVDLQGVQINEDQQQTLLEQIGLVVFP	-
	MIRGKQFVDVRFEQQDVEGEQFSECRFIGCNFSWLDLSDSRFIDCSFYDRESERGCLLQGCDLREASFLRCDLTMADCSRSQCLGLEMRDCQAVGINFGHASFANQITAKSYFCEAHLTGNNFSYASFEGCLLEKCELTGNRWQGANLFGASLAGSDLNGSEFGQIDWTSFKLQGCDLRQCDLPGLDLRRVDLQGVQINEDQQQTLLEQIGLVVFP	-
	MIRGKQFVDVRFEQQDVEGEQFSECRFIGCNLSWLDLSDSRFIDCSFYDRESERGCLLQGCDLREASFLRCDLTMADCSRSQCLGLEMRDCQAVGINFSHASFANQITAKSYFCEAHLTGNNFSYASFEGCLLEKCELTGNRWQGANLFGASLAGSDLSGSEFGQIDWTSFKLQGCDLRQCDLPGLDLRRVDLQGVQINEDQQQTLLEQIGLVVFP	-
	MIRGKQFVDVRFEQQDVEGEQFSECRFIGCNFSWLDLSDSRFIDCSFYDRESERGCLLQGCDLREASFLRCDLTMADCSRSQCLGLEMRDCQAVGINFSHASFANQITAKSYFCEAHLTGNNFSYASFEGCLLEKCELTENRWQGANLFGASLVGSDLSGSEFGQIDWTSFKLQGCDLRQCDLPGLDLRRVDLQGVQINEYQQQTLLEQIGLVVFP	-
	MIRGKQFVDVRFEQQDVEGEQFSECRFIGCNLSWLDLSDSRFIDCSFYDRESERGCLLQCCDLREASFLCCDLTMADCSRSQCLGLEMRDCQAVGINFSHASFANQITAKSYFCEAHLTGNNFSYASFEGCLLEKCELTENRWQGANLFGASLAGSDLSGSEFGQIDWTSFKLQGCDLRQCDLPGLDLRRVDLQGVQINEDQQQTLLEQIGLVVFP	-
	MIRGKQFVDVRFEQQDVEGEQFSECRFIGCNFSWLDLSDSRFIDCSFYDRESERGCLLQGCELREASFLRCDLTMADCSRSQCLGLEMRDCQAVGINFSHASFANQITAKSYFCEAHLTGNNFSYASFEGCLLEKCELTGNRWQGANLFGASLAGSDLSGSEFGQIDWTSFKLQGCDLRQCDLPGLDLRRVDLQGVQINEDQQQILLEQIGLVVFP	-
	MIRGKQFVDVRFEQQDVEGEQFSECRFIGCNFSWLDLSDSRFIDCSFYDRESERGCLLQGCDLREASFLRCDLTMADCSRTQCLGLEMRDCQAVGINFGHASFANQITAKSYFCEAHLTGNNFSYASFEGCLLEKSELTGNRWQGANLFGASLAGSDLSGSEFGQIDWTSFKLQGCDLRQCDLPGLDLRRVDLQGVQINEDQQQTLLEQIGLVVFP	-
	MIRGKQFVDVRFEQQDVEGEQFSECRFIGCNFSWLDLSDSRFIDCSFYDRESERGCLLQGCDLREASFLRCDLTMADCSRSQCLGLEMRDCQAVGINFSHASFANQITAKSYFCEAHLTGNNFSYASFEGCLLEKCELTGNRWQGANLFGASLAGSDLSGSEFGQIDWTSFKLQGCDLRQCDLPGLDLRRVDLQGVQINEDQQQVLLEQIGLVVFP	-
	MIRGKQFVDVRFEQQDMEGEQFSECRFIGCNFSWLDLSDSRFIDCSFYDRESERGCLLQGCDLREASFLRCDLTMADCSRSQCLGLEMRDCQAVGINFSHASFANQITAKSYFCEAHLTGNNFSYASFEGCLLEKCELTGNRWQGANLFGASLAGSDLSGSEFGQIDWTSFKLQGCDLRQCDLPGLDLRRVDLQGVQINEDQQQTLLEQIGLVVFP	-
	MIRGKQFVDVRFEQQDVEGEQFSECRFIGCDFSWLDLSDSRFIDCSFYDRESERGCLLQGCDLREASFLRCDLTMADCSRSQCLGLEMRDCQAVGINFSHASFANQITAKSYFCEAHLTGYNFSYASFEGCLLEKCELTGNRWQGANLFGASLAGSDLSGSEFGQIDWTSFKLQGCDLRQCDLPGLDLRRVDLQGVQINEDQQQTLLEQIGLVVFP	-
	MIRGKQFVDVRFEQQDVEGEQFSECRFIGCNFSWLDLSDSRFIDCSFYDRESERGCLLLDCELREASFLRCDLTMADCSRSQCLGLEMRDCQAVGINFGHASFANQITAKSYFCEAHLTGNNFSYASFEGCLLEKCELTGNRWQGANLFGASLAGSDLSGSEFGQIDWTSFKLQGCDLRQCDLPGLDLRRVDLQGVQINEDQQQTLLEQIGLVVFP	-
	MIRGKQFVDVRFEQQDVEGEQFSECRFIGCNFSWLDLSDSRFIDCSFYDRESERGCLLQGCDLREASFLRCDLTMADCSRSQCLGLEMRDCQAVGINFGHASFANQITAKSYFCEAHLTGSNFSYASFEGCLLEKCELTGNRWQGANLFGASLAGSDLSGSEFGQIEWTSFKLQGCDLRQCDLPGLDLRRVDLQGVQINEDQQQALLEQIGLVVFP	-
	MIRGKQFVDVQFEQQDVEGEQFSECRFIGCNFSWLDLSDSRFIDCSFYDRESERGCLLQGCDLREASFLRCDLTMADCSRSQCLGLEMRDCQAVGINFSHASFANQITAKSYFCEAHLTGNNFSYASFEGCLLEKCELTGNRWQGANLFGASLVGSDLSGSEFGQIDWTSFKLQGCDLRQCDLPGLDLRRVDLQGVQINEDQQQTLLEQIGLVVFP	-
	MIRGKQFVDVRFEQQDVEGEQFSECRFIGCNFSWLDLADSRFIDCSFYDRESERGCLLQGCDLREASFLRCDLTMADCSRSQCLGLEMRDCQAVGINFGHASFANQITAKSYFCDAHLTGNNFSYASFEGCLLEKCELTENRWQGANLFGASLAGSDLSGSEFGQIDWTSFKLQGCDLRQCDLPGLDLRRVDLQGVQINEDQQQTLLEQIGLVVFP	-
	MIRGKQFVDVRFEQQDVEGEQFSECRFIGCNFSWLDLSDSRFIDCSFYDRESERGCLLQGCDLREASFLRCDLTMADCSRSQCLGLEMRDCQAVGINFSHASFANQITAKSYFCEAHLTGNNFSYASFEGCLLEKCELTGNRWQGANLFGASLAGSDLSGSEFGQIDWTSIKLQGCDLRQCDLPGLDLRRVDLQGVQINEDQQQTLLEQIGLVVFP	-
	MIRGKQFVDVRFEQEDVEGEQFSECRFIGCNFSWLDLSDSRFIDCSFYDRESERGCLLQGCDLREASFLRCDLTMADCSRSQCLGLEMRDCQAVGINFSHASFANQITAKSYFCEAHLTGNNFSYASFEGCLLEKCELTGNRWQGANLFGASLAGSDLSGSEFGQIDWTSFKLQGCDLRQCDLPGLDLRRVDLQGVQINEDQQQTLLEQIGLVVFP	-
	MIRGKQFVDVRFEQQNVEGEQFSECRFIGCNFSWLDLSDSRFIDCSFYDRESERGCLLQGCELREASFLRCDLTMADCSRSQCLGLEMRDCQAVGINFSHASFANQITAKSYFCEAHLTGNNFSYASFEGCLLEKCELTGNRWQGANLFGASLAGSDLSGSEFGQIDWTSFKLQGCDLRQCDLPGLDLRRIDLQGVQINEDQQQTLLEQIGLVVFP	-
	MIRGKQFVDVRFEQQDVDGEQFSECRFIGCNFSWLDLSDSRFIDCSFYDRESERGCLLQGCELREASFLRCDLTMADCSRSQCLGLEMRDCQAVGINFGHASFANQITAKSYFCEAHLTGNNFSYASFEGCLLEKCELTGNRWQGANLFGASLAGSDLSGSEFGQIDWTSFKLQGCDLRQCDLPGLDLRRVDLQGVQINEDQQQTLLEQIGLVVFP	-
	MIRGKQFVDVRFEQQDVEGEQFSECRFIGCNFSWLDLSDSRFIDCSFYDRESERGCLLQGCDLREASFLRCDLTMADCSRSQCLGLEMRDCQAVGINFSHASFANQITAKSYFCEAHLTGNNFSYASFEGCLLEKCELTGNRWQGANLFGASLAGSDLSGSEFGQIDWTSFKLQGCDLRRVDLQGVQINEDQQQTLLEQIGLVVFP	-
	MIRGKQFVDVRFEQQDVEGEQFSECRFIGCNFSWLDLSDSRFIDCSFYDRESERGCLLQGCELREASFLRCDLTMADCSRSQCLGLEMRDCQAVGINFSHASFANQITAKSYFCEAHLTGNNFSYASFEGCLLEKCELTCNRWQGANLFGASLAGSDLSGSEFGQIDWTSFKLQGCDLRQCDLPGLDLRRVDLQGVQINEDQQQTLLAQIGLVVFP	-
	MIRGKQFVDVRFEQQDVEGEQFSECRFIGCNFSWLDLSDSRFIDCSFYDRESERGCLLQGCDLREASFLRCDLTMADCSRSQCLGLEMRDCQAVGINFGHASFANQITAKSYFCEAHLTGSNFSYASFEGCLLEKCELTGNRWQGANLFGASLAGSDLSGSEFGQIDWTSFKLQGCDLRQCDLPGLDLRRVDLQGVQINEDQQQTLLEQIGLVVFP	-
	MIRGKQFVDVRFEQQDVEGEQFSECRFIGCNFSWLDLSDSRFIDCSFYDRESERGCLLQGCDLREASFLRCDLTMADCSRSQCLGLELRDCQAVGINFGHASFANQITAKSYFCEAHLTGNNFSYASFEGCLLEKCELTGNRWQGANLFGASLAGSDLSGSEFGQIDWTSFKLQGCDLRQCDLPGLDLRRVDLQGVQINEDQQQTLLEQMGLVVFP	-
	MIRGKQFVDVRFEQEDVEGEQFSECRFIGCNFSWLDLSDSRFIDCSFYDRESERGCLLQGCELREASFLRCDLTMADCSRSQCLGLEMRDCQAVGINFGHASFANQITAKRYFCEAHLTGNNFSYASFEGCLLEKCELTGNRWQGANLFGASLAGSDLSGSEFGQIDWTSFKLQGCDLRQCDLPGLDLRRVDLQGVQINEDQQQTLLEQIGLVVFP	-
	MIRGKQFVDVRFEQQDVEGEQFSECRFIGCNFSWLDLSDSRFIDSSFYDRESERGCLLQGCDLREASFLRCDLTMADCSRSQCLGLEMRDCQAVGINFGHASFANQITAKSYFCEAHLTGNNFSYASFEGCLLEKCELTGNRWQGANLFGASLAGSDLSGSEFGQIDWTSFKLQGCDLRQCDLPGLDLRRVDLQGVQINEDQQQTLLEQIGLVVFP	-
	MIRGKQFVDVRFEQHDVEGEQFSECRFIGCNFSWLDLSDSRFIDCSFYDRESERGCLLQGCHLREASFLRCDLTMADCSRSQCLGLEMRDCQAVGINFSHASFANQITAKSYFCEAHLTGNNFSYASFEGCLLERCELTGNRWQGANLFGASLAGSDLSGSEFGQIDWTSFKLQGCDLRQCDLPGLDLRRVDLQGVQINEDQQQTLLEQIGLVVFP	-
	MIRGKQFVDVRFEQQDVEGEQFSECRFIGCNFSWLDLSDSRFIDCSFFDRESERGCLLQGCDLREASFLRCDLTMADCSRSQCLGLEMRDCQAVGINFGRASFANQITAKSYFCEAHLTDNNFSYASFEGCLLEKCELTGNRWQGANLFGASLAGSDLSGSEFGQIDWTCFKLQGCDLRQCDLPGLDLRRVDLQGVQINEDQQQTLLEQIGLVVFP	-
	MIRGKQFVDVRFEQQDVEGEQFSECRFIGCNFSWLDLSDSRFIDCSFYDRESERGSLLQGCDLREASFLRCDLTMADCSRSQCLGLEMRDCQAVGINFGHASFANQITAKSYFCEAHLTGNNFSYASFESCLLEKCELTGNRWQGANLFGASLAGSDLSGSEFGQIDWSSFKLQGCDLRQCDLPGLDLRRVDLQGVQINEDQQQTLLEQIGLVVFP	-
	MIRGKQFVDVRFEQQDVEGEQFSECRFIGCNFSWLDLSDSRFIDCSFYDRESERGCLLQGCDLREASFLRCDLTMADCSRSQCLGLEMRDCQAVGINFGHASFANQITAKSYFCEAHLTGNNFSYASFEGCLLEKCELTGNRWQGANLFGASLAGSDLSGSEFGQIDWTSFKLQGCDLRQCDLLGLDLRRVDLQGVQINEDQQQTLLEQIGLVVFP	-
	MIRGKQFVDVRFEQQDVEGEQFSECRFIGCNFSWLDLSYSRFIDCSFYDRESERGCLLQGCELREASFLRCDLTMADCSRSQCLGLEMRDCQAVGINFSHASFANQITAKSYFCEAHLTGNNFSYASFEGCLLEKCELTGNRWQGANLFGASLAGSDLSGSEFGQIDWTSFKLQGCDLRQCDLPGLDLLRVDLQGVQINEDQQQTLLEQIGLVVFP	-
	MIRGKQFVDVQFEQQDVEGEQFSECRFIGCNFSWLDLSDSRFIDCSFYDRESERGCLLQGCDLREASFLRCDLTMADCSRSQCLGLELRDCQAVGINFSHASFANQITAKSYFCEAHLTGNNFSYASFEGCLLEKCELTGNRWQGANLFGASLAGSDLSGSEFGQIDWTSFKLQGCDLRQCDLPGLDLRRVDLQGVQINEDQQQTLLEQMGLVVFP	-
	MIRGKQFVDVRFEQQDVEGEQFSECRFIGCNFSWLDLGDSRFIDCSFYDRESERGCLLQGCDLREASFLRCDLTMADCSRSQCLGLDMRDCQAVGINFGHASFANQITAKSYFCDAHLTGNNFSYASFEGCLLEKCELTENRWQGANLFGASLVGSDLSGSEFGQIDWTSFKLQGCDLRQCDLPGLDLRRVDLQGVQINEDQQQTLLEQIGLVVFP	-
	MIRGKQFVDVRFEQQDVEGEQFSECRFIGCNFSWLDLSDSRFIDCSFYDRESERGCLLQGCDLRETSFLCCDLTMADCSRSQCLGLEMRDCQAVGINFSHASFANQITAKSYFCEAHLTGNNFSYASFEGCLLEKCELTGNRWQGANLFGASLAGSDLSGSEFGQIDWTSFKLQGCDLRQCDLPGLDLRRVDLQGVQINEDQQQTLLEQIGLVVFP	-
	MIRGKQFVDVRFEQQDVEGEQFSECRFIGCNFSWLDLSDSRFIDCSFYDRESERGCLLQGCDLREASFLRCDLTMADCSRSQCLGLEMRDCQAVGINFGHASFANQITAKSYFCEAHLTGNNFSYASFEGCLLEKCELTGNRWQGANLFGASLAGSDLSCSEFGQIDWSSFKLQGCDLRQCDLPGLDLRWVDLQGVQINEDQQQTLLEQIGLVVFP	-
	MIRGKQFVDVRFEQQDVEGEQFSECRFIGCNFSWLDLSDSRFIDCSFFDRESERGCLLQGCELREASFLRCDLTMADCSRSQCLGLEMRDCQAVGINFGHASFANQITAKSYFCEAHLTGNNFSYASFEGCLLEKCELTGNRWQGANLFGASLAGSDLSGSEFGQIDWTCFKLQGCDLRQCDLPGLDLRRVDLQGVQINEDQQQTLLEQIGLVVFP	-
	MFRGKQFVDVRFEQQDVEGEQFSECRFIGCNFSWLDLSDSRFIDCSFYDRESERGCLLQGCDLREASFLRCDLTMADCSRSQCLGLELRDCQAVGINFGHASFANQITAKSYFCEAHLTGNNFSYASFEGCLLEKCELTGNRWQGANLFGASLAGSDLSGSEFGQIDWTSFKLQGCDLRQCDLPGLDLRRVDLQGVQINEDQQQTLLEQIGLVVFP	-
	MIRGKQFVDVRFEQQDVEGEQFSECRFIGCNFSWLDLSDSRFIDCSFYDRESERGCLLLGCDLREASFLRCDLTMADCSRSQCLGLEMRDCQAVGINFSHASFANQITAKSYFCEAHLTGNNFSYASFEGCLLEKCELTGNRWQGANLFGASLAGSDLSGSEFGQIDWTSFKLQACDLRQCDLPGLDLRRVDLQGVQINEDQQQILLEQIGLVVFP	-
	MIRGKQFVDVRFEQQDVEGEQFSECRFIGCNFSWLDLSDSRFIDCSFYDRESERGCLLQGCDLREASFLRCDLTMADCSRSQCLGLEMRDCQAVGINFGHASFANQITAKSYFCEAHLTGSNFSYASFEGCLLEKCELTGNRWQGANLFGASLAGSDLSGSEFGQIDWTSFKLQGCDLRQCDLPGLDLRRVDLQGVQINEDQQQVLLEQIGLVVFP	-
	MIRGKQFVDVRFEQQDVEGELFSECRFIGCNFSWLDLSDSRFIDCSFYDRESERGCLLQGCDLREASFLRCDLTMADCSRSQCLGLEMRDCQAVGINFSHASFANQITAKSYFCEAHLTGNNFSYASFEGCLLEKCELTGNRWQGANLFGASLAGSDLSGSEFGQIDWTSFKLQGCDLRQCDLPGLDLRRVDLQGVQINEDQQQTLLEQIGLVVFP	-
	MIRGKQFVDVRFEQQDVEGEQFSECRFIGCNFSWLDLSDSRFIDCSFYDRESERGCLLQGCELREASFLRCDLTMADCSRSQCLGLEMRDCQAVGINFSHASFANQITAKSYFCEAHLTGNNFSYASFEGCLLEKCELTGNRWQGANLFGASLAGSDLSGSEFGQIDWTSFKLQGCDLRQCDLLGLDLLRVDLQGVQINEDQQQTLLEQIGLVVFP	-
	MIRGKQFVDVRFEQQDVEGEQFSECRFIGCNFSWLDLGDSRFIDCSFYDRESERGCLLQGCDLREASFLRCDLTMADCSRSQCLGLEMRDCQAVGINFGHASFANQITAKSYFCDAHLTGNNFSYASFEGCLLEKCELTENRWQGANLFGASLAGSDLSGSEFGQIEWTSFKLQGCDLRQCDLPGLDLRRVDLQGVQINEDQQQTLLEQIGLVVFP	-
	MIRGKQFVDVRFEQQDVEGEQFSECRFIGCNFSWLDLSDSRFIDCSFYDRESERGCLLQGCDLREASFLLCDLTMADCSRSQCLGLELRDCQAVGINFGHASFANQITAKSYFCEAHLTGNNFSYASFEGCLLEKCELTENRWQGANLFGASLAGSDLSGSEFGQIDWTSFKLQGCDLRQCDLPGLDLRRVDLQGVQINEDQQQTLLEQIGLVVFP	-
	MIRGKQFVDVRFEQQDVEGEQFSECRFIGCNFSWLDLSDSRFIDCSFYDRESERGCLLQGCDLREASFLRCDLTMADCSRSQCLGLELRDCQAVGINFSHASFANQITAKSYFCEAHLTGNNFSYASFEGCLLEKCELTGNRWQGANLFGASLAGSDLSGSEFGQIDWTSFKLQGCDLRQCDLPGLDLRRVDLQGGQINEDQQQTLLEQIGLVVFP	-
	MIRGKQFVDVRFEQQDVEGEQFSECRFIGCNFSWLDLSDSRFIDCSFYDRESERGCLLQGCELREASFLRCDLTMADCSRSQCLGLEMRDCQAVGINFSHASFANQITAKSYFCEAHLIGNNFSYASFEGCLLEKCELTENRWQGANLFGASLAGSDLSGSEFGQIDWTSFKLQGCDLRQCDLPGLDLRRVDLQGVQINEDQQQTLLEQIGLVVFP	-
	MIRGKQFVDVRFEQQDVEGEQFSECRFIGCNFSWLDLSDSRFIDCSFYDRESERGCLLQGCDLREASFLRCDLTMADCSRSQCLGLELRDCQAVGINFGHASFANQITAKSYFCEAHLTGNNFSYASFEGCLLEKCELTGNRWQGANLFGASLAGSDLSGSEFGQIDWTSFKLQGCDLRQCDLPELDLRRVDLQGVQINEDQQQTLLEQIGLVVFP	-
	MIRGKQFVDVRFEQQDVEGEQFSECRFIGCNFSWLDLSDSRFIDCSFYDRESERGCLLQGCDLREASFLRCDLTMADCSRSQCLGLEMRDCQAVGINFSHASFANQITAKSYFCEAHLTGNNFSYASFEGCLLEKCELTGNRWQGANLFGASLAGSDLSGSEFGQIDWTSFKLQGCDLRQCDLPGLDLLRVDLQGVQINEDQQQTLLEQIGLVVFP	-
	MIRGKQFVDVRFEQQDVEGEQFSECRFIGCNFSWLDLSDSRFIDCSFYDRESERGCLLQGCDLREASFLRCDLTMADCSRTQCLGLEMRDCQAVGINFGHASFANQITAKSYFCEAHLTGNNFSYASFEGCLLEKCELTGNRWQGANLFGASLAGSDLSGSEFGQIDWTSFKLQGCDLRQCDLPGLDLRRVDLQGVQINEDQQQTLLEQIGLVVFP	-
	MIRGKQFVDVRFEQQDVEGEQFSECRFIGCNFSWLDLSDSRFIDCSFYDRESERGCLLQGCELREASFLRCDLTMADCSRSQCLGLEMRDCQAVGINFGHASFANQITAKSYFCEAHLTGNNFSYASFEGCLLEKCELTGNRWQGANLFGASLAGSDLSGSEFGQIDWTSFNLQGCDLRQCDLPGLDLRRVDLQGVQINEDQQQILLEQIGLVVFP	-
	MIRGKQFVDVRFEQQDVEGEQFSECRFIGCNFSWLDLSDSRFIDCSFYDRESERGCLLQGCDLREASFLRCDLTMADCSRSQCLGLEMRDCQAVGINFSHASFANQITAKSYFCEAHLTGNNFSYASFEGCLLEKCELTGNRWQGANLFGASLVGSDLSGSEFGQIDWTSFNLQGCDLRQCDLPGLDLRRVDLQGVQINEDQQQTLLEQIGLVVFP	-
	MIRGKQFMDVRFEQQDVEGEQFSECRFIGCNFSWLDLSDSRFIDCSFYDRERERGCLLQGCDLREASFLRCDLTMADCSRSQCLGLEMRDCQAVGINFSHASFANQITAKSYFCEAHLTGNNFSYASFEGCLLEKCELTGNRWQGANLFGASLAGSDLSGSEFGQIDWTSFKLQGCDLRQCDLPGLDLRRVDLQGVQINEDQQQTLLEQIGLVVFP	-
	MIRGKQFVDVRFEQQDVEGEQFSECRFIGCNFSWLDLSDSRFIDCSFYDRESERGCLLQGCELREASFLRCDLTMTDCSRSQCLGLEMRDCQAVGINFSHASFANQITAKSYFCEAHLTGNNFSYASFEGCLLEKCELTGNRWQGANLFGASLAGSDLSGSEFGQIDWTSFKLQGCDLRQCDLPGLDLLRVDLQGVQINEDQQQTLLEQIGLVVFP	-
	MIRGKQFMDVRFEQQDVEGEQFSECRFIGCNFSWLDLSDSRFIDCSFYDRESERGCLLQGCDLREASFLRCDLTMADCSRSQCLGLEMRDCQAVGINFGHASFANQITAKSYFCEAHLTGNNFSYASFESCLLEKCELTGNRWQGANLFGASLAGSDLSGSEFGQIDWTSFKLQGCDLRQCDLPGLDLRRVDLQGVQINEDQQQVLLEQIGMVVFP	-
	MIRGKQFVDVRFEQQDVEGEQFSECRFIGCNFSWLDLSDSRFIDCSFYERESERGCLLQGCDLREASFLRCDLTMADCSRSQCLGLEMRDCQAVGINFGHASFANQITAKSYFCEAHLTGSNFSYASFEGCLLEKCELTGNRWQGANLFGASLAGSDLSGSEFGQIDWTSFKLQGCDLRQCDLPGLDLRRVDLQGVQINEDQQQTLLEQIGLVVFP	-
	MIRGKQFVDVRFEQEDVEGEQFSECRFIGCNFSWLDLSDSRFIDCSFYDRESERGCLLQGCELREASFLRSELTMADCSRSQCLGLEMRDCQAVGINFSHASFANQITAKSYFCEAHLTGNNFSYASFEGCLLEKCELTGNRWQGANLFGASLVGSDLSGSEFGQIDWTSFKLQGCDLRQCDLPGLDLRRVDLQGGQINEDQQQTLLEQIGLVVFP	-
	MIRGKQFVDVRFEQQDVEGEQFSECRFIGCNFSWLDLSDSRFIDCSFYDRESERGCLLQGCDLREASFLRCDLTMADCSRSQCLGLEMRDCQAVGINFGHASFANQITAKCYFCEAHLTGNNFSYASFESCLLEKCELTGNRWQGANLFGASLAGSDLSGSEFGQIDWTSFKLQGCDLRQCDLPGLDLRRVDLQGVQINEDQQQVLLEQIGMVVFP	-
	MIRGKQFVDVRFEQQDVEGEQFSECRFIGCNFSWLDLSDSRFIDCSFYDRESEQGCLLQGCDLREASFLRCDLTMADCSRSQCLGLELRDCQAVGINFGHASFANQITAKSYFCEAHLTGNNFSYASFEGCLLEKCELTGNRWQGANLFGASLAGSDLSGSEFGQIDWTSFKLQGCDLRQCDLPGLDLRRIDLQGVQINEDQQQTLLEQIGLVVFP	-
	MIRCKQFVDVRFEQQDVEGEQFSECRFIGCNFSWLDLSDSRFIDCSFYDRESERGCLLQGCDLREASFLRCDLTMADCSRSQCLGLEMRDCQAVGINFGHASFANQITAKSYFCEAHLTGNNFSYASFEGCLLEKCELTGNRWQGANLFGASLAGSDLSGSEFGQIDWTSFKLQGCDLRQCDLPGLDLRRVDLQGVQINEDQQQTLLEQIGLVVFP	-
	MIRGKQFVDVRFEQQDVEGEQFSECRFIGCNFSWLDLSDSRFIDCSFYDRESEQSCLMQGCDLREASFLRCDLTMADCSRSQCLGLEMRDCQAVGINFGHASFANQITAKSYFCEAHLTGNNFSYASFEGCLLEKCELTGNRWQGANLFGASLAGSDLSGSEFGQIDWTSFKLQGCDLRQCDLPGLDLRRVDLQGVQINEDQQQTLLEQMGLVVFP	-
	MIRGKQFVDVRFERQDVEGEQFSECRFIGCDFSWLDLSDSRFIDCSFYDRESERGCLLQGCDLREASFLRCDLTMADCSRSQCLGLEMRDCQAVGINFSHASFANQITAKSYFCEAHLTGNNFSYASFEGCLLEKCELTGNRWQGANLFGASLAGSDLSGSEFGQIDWTSFKLQGCDLRQCDLPGLDLRRVDLQGVQINEDQQQTLLEQIGLVVFP	-
	MIRGKQFVDVRFEQQDVEGEQFSECRFIGCNFSWLDLSDSRFIDCSFYERESERGCLLQGCDLREASFLRCDLTMADCSRSQCLGLEMRDCQAVGINFGHASFANQITAKSYFCEAHLTGNNFSYASFEGCLLEKCELTGNRWQGANLFGASLAGSDLSGSEFGQIDWTSFKLQGCDLRQCDLPGLDLRRVDQQGVQINEDQQQTLLEQIGLVVFS	-
	MIRGKQFVDVRFEQQDVEGEQFSECRFIGCNFSWLDLSDSRFIDCSFYDRESERGCLLQGCELREASFLRCDLTMADCSRSQCLGLEMRDCQAVGINFGHASFANQITAKSYFCEAHLTGNNFSYASFEGCLLEKCELTGNRWQGANLFGASLAGSDLSGSEFGQIDWTSFKLQGCDLRQCDLPGLDLRRVDLQGVQINEDQQQILLEQIGLVVFP	-
	MIRGKQFVDVRFEQQDVEGEQFSVCRFIGCNFSWLDLSDSRFIDCSFYDRESELGCLLQGCDLREASFLRCDLTMADCSRSQCLGLEMRDCQAVGINFSHASFANQITAKSYFCEAHLTGNNFSYASFEGCLLEKCELTGNRWQGANLFGASLAGSDLSGSEFGKIDWTSFKLQGCDLRQCDLPGLDLRRVDLQGVQINEDQQQTLLEQIGLVVFP	-
	MIRGKQFVDFRFEQQDVEGEQFSECRFIGCNFSWLDLSDSRFIDCSFYDRESERGCLLQGCELREASFLRCDLTMADCSRSQCLGLEMRDCQAVGINFGHASFANQITAKSYFCEAHLTGNNFSYASFEGCLLEKCELTGNRWQGANLFGASLVGSDLSGSEFGQIDWTSFKLQGCDLRQCDLPGLDLRRVDLQGVQINEDQQQTLLEQIGLVVFP	-
	MIRGKQFVDVRFEQQDVEGEQFSECRFIGCNFSWLDLSDSRFIDCSFYDRESERGCLLQGCDLREASFLCCDLTMADCSRSQCLGLEMRDCQAVGINFSHASFANQITARSYFCEAHLTGNNFSYASFEGCLLEKCELTGNRWQGANLFGASLAGSDLSGSEFGQIDWTSFKLQGCDLRQCDLPGLDLRRVDLQGVQINEDQQQVLLEEIGLVVFP	-
	MIRGKQFVDVRFEQQDVEGEQFSECRFIGCDFSWLDLSDSRFIDCSFYDRESERGCLLQGCELREASFLRCDLTMADCSRSQCLGLEMRDCQAVGINFGHASFANQITAKSYFCEAHLTGNNFSYASFEGCLLEKCELTGNRWQGANLFGASLVGSDLSGSEFGQIDWTSFKLQGCDLRQCDLPGLDLRRVDLQGVQINEDQQQTLLEQIGLVVFP	-
	MIRGKQFVDVRFEQQDVEGEQFSECRFIGCNFSWLDLSDSRFIDCSFYDRESERGCLLQGCDLREASFLRCDLTMADCSRSQCLGLEMRDCQAVGINFGHASFANQITAKSYFCDAHLTGNNFSYASFEGCLLEKCELTGNRWQGANLFGASLAGSDLSGSEFGQIDWTSVKLQGCDLRQCDLPGLDLRRVDLQGVQINEDQQQTLLEQIGLVVFP	-
	MIRGKQFVDVRFEQQDVEGEQFSECRFIGCNFSWLDLSDSRFIDCSFYDRESERGCLLQGCDLREASFLRCDLTMADCSRSQCLGLEMRDCQAVGINFGHASFANQITAKSYFCEAHLTDNNFSYASFEGCLLEKCELTGNRWQGANLFGASLAGSDLSGSEFGQIDWTSFKLQGCDLRQCDLPGLDLRRVDLQGVQINEDQQQTLLEQIGLVVFP	-
	MIRGKQFVDVRFEQQDVEGEQFSECRFIGCNFSWLDLSDSRFIDCSFYDRESERGCLLQGCDLREASFLRCDLTMADCSRSQCLGLEMRDCQAVGINFSHASFANQITAKSYFCEAHLTGNNFSYASFEGCLLEKCELTGNRWQGANLFGASLAGSDLSGSEFGQIDWTSFKLQGCDLRQCDLPGLDLRRVDLQGVQINEDQQQTLLELIGLVVFP	-
	MIRGKQFMDVRFEQQDVEGEQFSECRFIGCNFSWLDLSDSRFIDCSFYDRESERGCLLQGCDLREASFLRCDLTMADCSRSQCLGLEMRDCQAVGINFGHASFANQITAKSYFCEAHLTGNNFSYASFEGCLLEKCELTGNRWQGANLFGASLVGSDLSGSEFGQIDWTSFKLQGCDLRQCDLPGLDLRRVDLQGVQINEDQQQTLLEQIGLVVFP	-
	MIRGKQFVDVRFEQQDVEGEQFSECRFIGCNFSWLDLSDSRFIDCSFYDRESERGCLLQGCELREASFLRCDLTMADCSRSQCLGLEMRDCQAVGINFGHASFANQITAKSYFCEAHLTGNNFSYASFEGCLLEKCELTGNRWQGANLFGASLAGSDLSGSEFGQIDWTSFKLQGCDLRQCDLSGLDLRRVDLQGVQINEDQQQTLLEQIGLVVFP	-
	MIRGKQFVDVRFEQQDVEGEQFSECRFIGCNFSWLDLSDSRFIDCSFYDRESERGCLLQGCELREVSFLRCDLTMADCSRSQCLGLEMRDCQAVGINFSHASFANQITAKSYFCEAHLTGNNFSYASFEGCLLEKCELTGNRWQGANLFGASLAGSDLSGSEFGQIDWTSFKLQGCDLRQCDLPGLDLRRVDLQGVQINEDQQQVLLEQIGLVVFP	-
	MIRGKQFVDVRFEQQDVEGEQFSECRFIGCNFSWLDLSDSRFIDCSFYDRESERGCLLQGCELREASFLRCDLTMADCSRSQCLGLEMRDCQAVGINFGHASFANQITAKSYFCEAHLTGNNFSYASFEGCLLEKCELTGNRWQGANLFGASLAGSDLSGSEFGQIDWTSFKLQGCDLRQCDLPGLDLRRVDLQGVQINEDQQQVLLEQIGMVVFP	-
	MIRGKQFVDVRFEQQDVEGEQFSECRFIGCNFSWLDLSDSRFIDCSFYDRESERGCLLQGCDLRETSFLRCDLTMADCSRSQCLGLEMRDCQAVGINFGHASFANQITAKSYFCEAHLTDNNFSYASFEGCLLEKCELTGNRWQGANLFGASLVGSDLSGSEFGQIEWTSFKLQGCDLRQCDLPGLDLRRVDLQGVQINEDQQQTLLEQIGLVVFP	-
	MIRGKQFVDVRFEQQDVEGEQFSECRFIGCNFSWLDLSDSRFIDCSFYDRESERGCLLQGCDLREASFLRCDLTMADCSRSQCLGLEMRDCQAVGINFSHASFANQITGKSYFCEAHLTGNNFSYASFEGCLLEKCELTGNRWQGANLFGASLAGSDLSGSEFGQIDWTSIKLQGCDLRQCDLPGLDLRRVDLQGVQINEDQQQTLLEQIGLVVFP	-
	MSRGKQFVDVRFEQQDVEGEQFSECRFIGCNFSWLDLSDSRFIDCSFYDRESERGCLLQGCDLREASFLRCDLTMADCSRSQCLGLEMRDCQAVGINFGHASFANQITAKSYFCEAHLTGNNFSYASFEGCLLEKCELTGNRWQGANLFGASLAGSDLSGSEFGQIDWTSFKLQGCDLRQCDLPGLDLRRVDLQGVQINEDQQQILLEQIGLVVFP	-
	MIRGKQFVDVRFEQQDVEGEQFSECRFIGCNFSWLDLSDSRFIDCSFYDRESERGCLLQGCDLREASFLRCDLTMADCSRSQCLGLELRDCQAVGINFSHASFANQITAKSYFCEAHLTGNNFSYASFEGCLLEKCELTGNRWQGANLFGASLVGSDLSGSEFGQIDWTSFKLQGCDLRQCDLPGLDLRRVDLQGVQINEDQQQTLLEQIGLVVFP	-
	MIRGKQFVDVRFEQQDVEGEQFSECRFIGCNFSWLDLNDSRFIDCSFYDRESERGCLLQGCDLREASFLRCDLTMADCSRSQCLGLEMRDCQAVGINFSHASFANQITAKSYFCEAHLTGNNFSYASFEGCLLEKCELTGNRWQGANLFGASLAGSDLSGSEFGQIDWTSFKLQGCDLRQCDLPGLDLRRVDLQGVQINEDQQQTLLEQIGLVVFP	-
	MIRGKQFVDVRFEQQDVEGEQFSECRFIGCDFSWLDLSDSRFIDCSFYDRESERGCLLQGCDLREASFLRCDLTMADCSRSQCLGLEMRDCQAVGINFGHASFANQITAKSYFCEAHLTGNNFSYASFEGCLLEKCELTGNRWQGANLFGASLAGSDLSGSEFGQIDWTSFKLQGCDLRQCDLPGLDLRRVDLQGVQINEDQQQTLLEQIGLVVFP	-
	MIRGKQFVDVRFEQQDVEGEQFSECRFIGCNFSWLDLGDSRFIDCSFYDRESERGCLLQGCDLREASFLRCDLTMADCSRSQCLGLEMRDCQAVGINFGHASFANQITAKSYFCDAQLTGNNFSYASFEGCLLEKCELTENRWQGANLFGASLAGSDLSGSEFGQIDWTSFKLQGCDLRQCDLPGLDLRRVDLQGVQINEDQQQTLLEQIGLVVFP	-
	MIRGKQFVDVRFEQQDVEGEQFSECRFIGCNFSWLDLSDSRFIDCSFYDRESERGCLLQGCDLREASFLRCDLTMADCSRSQCLGLEMRDCQAVGINFSHASFANQITAKSYFCEAHLTGNNFSYASFEGCLLEKCELTGNRWQGANLFGASLVGSDLSGSEFGQIDWTSFKLQGCDLRQCDLPGLDLRRVDLQGVQINEDQQQVLLEEIGLVVFP	-
	MIRGKQFVDVRFEQQDVEGEQFSECRFIGCNFSWLDLSDSRFIDCSFYDRESERGCLLQGCDLREASFLRCDLTMADCSRSQCLGLEMRDCQAVGINFGHASFANQITAKSYFCDAHLTGNNFSYASFEGCLLEKCELTGNRWQGANLFGASLAGSDLSGSEFGQIDWTSVKLQGCDLRQCDLPGLDLRQVDLQGVQINEDQQQTLLEQIGLVVFP	-
	MIRGKQFVDVRFEQQDVEGEQFSECRFIGCNFSWLDLSDSRFIDCSFYDRESERGCLLQGCDLREASFLRCDLTMADCIRSQCLGLEMRDCQAVGINFGHASFANQITAKSYFCEAHLTDNNFSYASFEGCLLEKCELTGNRWQGANLFGASLAGSDLSGSEFGQIDWTSFKLQGCDLRQCDLPGLDLRRVDLQGVQINEDQQQTLLEQIGLVVFP	-
	MIRGKQFVDVRFEQQDVEGEQFSECRFIGCNFSWLDLSDSRFIDCSFYDRESERGCMLQGCDLREASFLRCDLTMADCSRSQCLGLEMRDCQAVGINFSHASFANQITAKSYFCEAHLTGNNFSYASFEGCLLEKCELTGNRWQGANLFGASLAGSDLSGSEFGQIDWTSFKLQGCDLRQCDLPGLDLRRVDLQGVQINEDQQQTLLEQIGLVVFP	-
	MIRGKQFVDVRFEQQDVEGEQFSECRFIGCNFSWLDLSDSRFIDCSFYDRESERGCLLQGCDLREASFLRCDLTMADCSRSQCLGLEMRDCQAVGINFGHASFANQITAKSYFCEAHLTGNNFSYASFEGCLLEKCELTGNRWQGANLFGASLAGSDLSGSEFGQIDWTSFKLQGCDLRQCDLPGLDLRRVDLQGGQINEDQQQTLLEQIGLVVFP	-
	MIRGKQFVDVRFEQQDVEGEQFSECRFIGCNFSWLDLSDSRFIDCSFYGRESERGCLLQGCELREASFLRCDLTMADCSRSQCLGLEMRDCQAVGINFSHASFANQITAKSYFCEAHLTGNNFSYASFEGCLLEKCELTGNRWQGANLFGASLVGSDLSGSEFGQIDWTSFKLQGCDLRQCDLPGLDLRRVDLQGVQINEDQQQTLLEQIGLVVFP	-
	MIRGKQFVDVRFEQQDVEGEQFSECRFIGCNFSWLDLSDSRFIDCSFYDRESERGCLLQGCDLRETSFLRCDLTMADCSRSQCLGLEMRDCQAVGINFSNASFANQITAKSYFCEAHLTGNNFSYASFEGCLLEKCELTGNRWQGANLFGASLAGSDLSGSEFGQIDWTSFKLQGCDLRQCDLPGLDLRRVDLQGVQINEDQQQTLLEQMGLVVFP	-
	MIRGKQFVDVRFEQQDVEGEQFSECRFIGCDFSWLDLSDSRFIDCSFYDRESERGCLLQGCDLREASFLRCDLTMADCSRSQCLGLEMRDCQAVGINFGHASFANQITAKSYFCEAHLTGNNFSYASFESCLLEKCELTGNRWQGANLFGASLAGSDLSGSEFGQIDWTSFKLQGCDLRQCDLPGLDLRRVDLQGVQINEDQQQVLLEQIGMVVFP	-
	MIRGKQFVDVRFEQQDVEGEQFSECRFIGCNFSWLDLSDSRFIDCSFYDRESERGCLLQGCELREASFLRCDLTMADCSRSQCLGLEMRDCQAVGINFSHASFANQITAKSYFCEAYLTGNNFSYASFEGCLLEKCELTGNRWQGANLFGASLAGSDLSGSEFGQIDWTSFKLQGCDLRQCDLPGLDLRRVDLQGVQINEDQQQVLLEEIGLVVFP	-
	MIRGKQFVDVRFEQQDVEGEQFSECRFIGCNFSWLDLSDSRFIDCSFYDRESERGCLLQGCDLREASFLRCDLTMADCSRSQCLGLELRDCQAVGINFGHVSFANQITAKSYFCEAHLTGNNFSYASFESCLLEKCELTGNRWQGANLFGASLAGSDLSGSEFGQIDWTSFKLQGCDLRQCDLPGLDLRRVDLQGVQINEDQQQTLLEQIGLVVFP	-
	MIRGKQFVDVRFEQQDVDGEQFSECRFIGCNFSWLDLSDSRFIDCSFYDRESERGCLLQGCDLREASFLRCDLTMADCSRSQCLGLEMRDCQAVGINFGHASFANQITAKSYFCEAHLTGSNFSYASFEGCLLEKCELTGNRWQGANLFGASLAGSDLSGSEFGQIDWTSFKLQGCDLRQCDLPGLDLRRVDLQGVQINEDQQQTLLEQIGLVVFP	-
	MIRGKQLVDVRFEQQDVEGEQFSECRFIGCNFSWLDLSDSRFIDCSFYDRESERGCLLQGCDLREASFLRCDLTMADCSRSQCLGLEMRDCQAVGINFGHASFANQITAKSYFCEAHLTGNNFSYASFEGCLLEKCELTGNRWQGANLFGASLAGSDLSGSEFGQIDWTSFKLQACDLRQCDLPGLDLRRVDLQGVQINEDQQQTLLEQIGLVVFP	-
	MIRGKQFVDVRFEQQDVEGEQFSECRFIGCNFSWLDLSDSRFIDCSFYDRESERGCLLQGCDLRETSFLRCDLTMADCSRSQCLGLEMRDCQAVGINFGHASFANQITAKSYFCEAHLTGNNFSYASFEGCLLEKCELTGNRWQGANLFGASLAGSDLSGSEFGQIEWTSFKLQGCDLRQCDLPGLDLRRVDLHGVQINEDQQQMLLEQIGLVVFP	-
AQnr-2	MIKGRCFEGVHFEQQEVEGEQFQGCRFIGCHFSWLDLGESRFVDCSFYDRERELGCLFQGCDLREASFLRCDLTLADFGRSQCLGLEMRDCQAMGINFAHASFANRITAKSYFCEAHLTGNNFSYANFESCLLERCELAGNRWQGANLLSASLVGSDLSGSEFGQIDWTSFNLQGCDLRQCDLPGLDLRRVNLAGVQINEDQQQGLLEQIGLVVFP	-
	MIKGRCFEGVHFEQQEVEGEQFQGCRFIGCHFSWLDLGESRFVDCSFYDRKRELGCLFQGCDLREASFLRCDLTLADFGRSQCLGLEMRDCQAMGINFAHASFANRITAKSYFCEAHLTGNNFSYANFESCLLERCELAGNRWQGANLLGASLAGSDLSGSEFGQIDWTSFNLQGCDLRQCDLPGLDLRRVNLAGVQINEDQQQGLLEQIGLVVFP	-
	MIKGRCFEGVHFEQQEVEGEQFQGCRFIGCHFSWLDLGESRFVDCSFYDRERELGCLFQGCDLREASFLRCDLTLADFGRSQCLGLEMRDCQAMGINFAHASFANRITAKSYFCEAHLTGNNFSYANFESCLLERCELAGNRWQGANLLGASLAGSDLSGSEFGQIDWTSFNLQGCDLRQCDLPGLDLRRVNLAGVQINEDQQQGLLEQIGLVVFP	-
	MIKGRCFEGIHFEQQEVEGEQFQGCRFIGCHFSWLDLGESRFVDCSFYDRERELGCLFQGCDLREASFLRCDLTLADFGRSQCLGLEMRDCQAMGINFAHASFANRITAKSYFCEAHLTGNNFSYANFESCLLERCELAGNRWQGANLLGASLAGSDLSGSEFGQIDWTSFNLQGCDLRQCDLPGLDLRRVNLAGVQINEDQQQGLLEQIGLVVFP	-
	MIKGRCFEGIHFEQQEVEGEQFQGCRFIGCHFSWLDLGECRFVDCSFYDRERELGCLFQGCDLREASFLRCDLTLADFGRSQCLGLEMRDCQAMGINFAHASFANRITAKSYFCEAHLTGNNFSYANFESCLLERCELAGNRWQGANLLGASLAGSDLSGSEFGQIDWTSFNLQGCDLRQCDLPGLDLRRVNLAGVQITEDQQQGLLEQIGLVVFP	-
	MIKGRCFEGVHFEQQEVEGEQFQGCRFIGCHFSWLDLGESRFVDCSFYDRERELGCLFQGCDLREASFLRCDLTLADFGRSQCLGLEMRDCQAMGINFAHASFANRITAKSYFCEAHLTGNNFSYANFESCLLERCELAGNRWQGANLLGASLVGSDLSGSEFGQIDWTSFNLQGCDLRQCDLPGLDLRRVNLAGVQINEDQQQGLLEQIGLVVFP	-
	MIKGRCFEGVHFEQQEVEGEQFQGCRFIGCHFSWLDLGECRFVDCSFYDRERELGCLFQGCDLREASFLRCDLTLADFGRSQCLGLEMRDCQAMGINFAHASFANRITAKSYFCEAQLTGNNFSYANFESCLLERCELAGNRWQGANLLGASLAGSDLSGSEFGQIDWTSFNLQGCDLRQCDLPGLDLRRVNLAGVQITEDQQQGLLEQIGLVVFP	-
	MIKGRCFEGVHFEQQEVEGEQFQGCRFIGCHFSWLDLGESRFVDCSFYDRERELGCLFQGCDLREASFLRCDLTLADFGRSQCLGLEMRDCQAMGINFAHASFANRITAKSYFCEAHLTGNNFSYANFESCLLERCELAGNRWQGANLLGASLAGSDLCGSEFGQIDWTSFNLQGCDLRQCDLPGLDLRRVNLAGVQITEDQQQGLLEQIGLVVFP	-
	MIKGRCFEGVHFEQQEVEGEQFQGCRFIGCHFSWLDLGESRFVDCSFYDRERELGCLFQGCDLREASFLRCDLTLADFGRSQCLGLEMRDCQAMGINFAHASFANRITAKSYFCEAHLTGNNFSYANFEGCLLERCELTGNRWQGANLLGASLAGSDLSGSEFGQIDWTSFNLQGCDLRQCDLSGLDLRRVNLAGVQINEDQQQGLLEQIGLVVFP	-
	MIKGRCFEGIHFEQQEVEGEQFQGCRFIGCHFSWLDLGECRFVDCSFYDRERELGCLFQGCDLREASFLRCDLTLADFGRSQCLGLEMRDCQAMGINFAHASFANRITAKSYFCEAQLTGNNFSYANFESCLLERCELAGNRWQGANLLGASLAGSDLSGSEFGQIDWTSFNLQGCDLRQCDLPGLDLRRVNLAGVQITEDQQQGLLEQIGLVVFP	-
	MIKGRCFEGVHFEQQEVEGEQFQGCRFIGCHFSWLDLGEIRFVDCSFYDRERELGCLFQGCDLREASFLRCDLTLADFGRSQCLGLEMRDCQAMGINFAHASFANRITAKSYFCEAHLTGNNFSYANFESCLLERCELAGNRWQGANLLGASLAGSDLSGSEFGQIDWTSFNLQGCDLRQCDLPGLDLRRVNLAGVQINEDQQQGLLEQIGLVVFP	-
	MIKGRCFEGVHFEQQEVEGEQFQGCRFIGCHFSWLGLGESRFVDCSFYDRERELGCLFQGCDLREASFLRCDLTLADFGRSQCLGLEMRDCQAMGINFAHASFANRITAKSYFCEAHLTGNNFSYANFESCLLERCELAGNRWQGANLLGASLAGSDLSGSEFGQIDWTSFNLQGCDLRQCDLPGLDLRRVNLAGVQINEDQQQGLLEQIGLVVFP	-
	MIKGRCFEGIHFEQQEVEGEQFQGCRFIGCHFSWLDLGECRFVDCSFYDRERELGCLFQGCDLREASFLRCDLTLADFGRSQCLGLEMRDCQAMGINFAHASFANRITAKSYFCEAHLTGNNFSYANFESCLLERCELAGNRWQGANLLGASLAGSDLSGSEFGQIDWTSFNLQGCDLRQCDLPGLDLRRVNLAGVQINEDQQQGLLEQIGLVVFP	-
	MIKGRCFEGVHFEQQEVEGEQFQGCRFIGCHFSWLDLGESRFVDCSFYDRERELGCLFQGCDLREASFLRCDLTLADFGRSQCLGLEMRDCQAMGINFAHASFANRITAKSYFCEAHLTGNNFSYANFESCLLERCELASNRWQGANLLGASLAGSDLSGSEFGQIDWTSFNLQGCDLRQCDLPGLDLRRVNLAGVQINEDQQQGLLEQIGLVVFP	-
	MIKGRCFEGIHFEQQEVEGEQFQGCRFIGCHFSWLDLGECRFVDCSFYDRERELGCLFQGCDLREASFLRCDLTLADFGRSQCLGLEMRDCQAMGINFAHASFANRITAKSYFCEAHLTGNNFSYANFESCLLERCELAGNRWQGANLLGASLAGSDLSGSEFGQIDWTSFNLQGCDLRQCDLPGLDLRQVNLAGVQINEDQQQGLLEQIGLVVFP	-
	MIKGRCFEGVHFEQQEVEGEQFQGCRFIGCHFSWLDLGESRFVDCSFYDRERELGCLFQGCDLREASFLRCDLTLADFGRSQCLGLEMRNCQAMGINFAHASFANRITAKSYFCEAHLTGNNFSYANFESCLLERCELAGNRWQGANLLGASLAGSDLSGSEFGQIDWTSFNLQGCDLRQCDLPGLDLRRVNLAGVQINEDQQQGLLEQIGLVVFP	-
	MIKGRCFEGVHFEQQEVEGEQFQGCRFIGCHFSWLDLGESRFVDCSFYDRERELGCLFQGCDLREASFLRCDLTLADFGRSQCLGLEMRDCQAMGINFAHASFANRITAKSYFCEAHLTGNNFSYANFESCLLERCELAGNRWQGANLLGASLAGSDLSGSEFGQIDWTSFNLQGCDLRQCDLPGLDLRRVNLAGVQITEDQQQGLLEQIGLVVFP	-
	MIKGRCFEGVHFEQQEVEGEQFQGCRFIGCHFSWLDLGESRFVDCSFYDRERELGCLFQGCDLREVSFLRCDLTLSDFGRSQCLGLEMRDCQAMGINFAHASFANRITAKSYFCEAHLTGNNFSYANFESCLLERCELAGNRWQGANLLGASLAGSDLSGSEFGQIDWTSFNLQGCDLRQCDLPGLDLRRVNLAGVQITEDQQQGLLEQIGLVVFP	-
	MIKGRCFEGVHFEQQEVEGEQFQGCRFIGCHFSWLDLGESCFVDCSFYDRERELGCLFQGCDLREASFLRCDLTLADFGRSQCLGLEMRDCQAMGINFAHASFANRITAKSYFCEAHLTGNNFSYANFESCLLERCELAGNRWQGANLLGASLAGSDLSGSEFGQIDWTSFNLQGCDLRQCDLPGLDLRRVNLAGVQINEDQQQGLLEQIGLVVFP	-
	MIKGRCFEGVHFEQQEVEGEQFQGCRFIGCTFSWLDLGESRFVDCSFYDRERELGCLFQGCDLREASFLRCDLTLADFGRSQCLGLEMRDCQAMGINFAHASFANRITAKSYFCEAHLTGNNFSYANFESCLLERCELAGNRWQGANLLGASLAGSDLSGSEFGQIDWTSFNLQGCDLRQCDLPGLDLRRVNLAGVQINEDQQQGLLEQIGLVVFP	-
	MIKGRCFEGIHFEQQEVEGEQFQGCRFIGCHFSWLDLGESRFVDCSFYDRERELGCLFQGCDLREASFLRCDLTLADFGRSQCLGLEMRDCQAMGINFAHASFANRITAKSYFCEAHLTGNNFSYANFESCLLERCELAGNRWQGANLLGASLAGSDLSGSEFGQIDWTSFNLQGCDLRQCELPGLDLRRVNLAGVQINEDQQQGLLEQIGLVVFP	-
	MIKGRCFEGLHFEQQEVEGEQFQGCRFIGCHFSWLDLGESRFVDCSFYDRERELGCLFQGCDLREASFLRCDLTLADFGRSQCLGLEMRDCQAMGINFAHASFANRITAKSYFCEAHLTGNNFSYANFESCLLERCELAGNRWQGANLLGASLAGSDLSGSEFGQIDWTSFNLQGCDLRQCDLSGLDLRRVNLAGVQINEDQQQGLLEQIGLVVFP	-
	MIKGRCFEGVHFEQQEVEGEQFQGCRFIGCHFSWLDLGESRFVDCSFYDRERELGCLFQGCDLREASFLRCDLTLADFGRSQCLGLEMRDCQAMGINFAHASFANRITAKSYFCEAHLTGNNFSYANFESCLLERCELAGNRWQGANLLGASLAGSDLSGSEFGQIDWTSFNLQGCDLRQCDLPGLDLRRVDLAGVQINEDQQQGLLEQIGLVVFP	-
	MSAYDAINRGQGMIKGRCFEGVHFEQQEVEGEQFQGCRFIGCHFSWLDLGESRFVDCSFYDRERELGCLFQGCDLREASFLRCDLTLADFGHSQCLGLEMRDCQAMGINFAHASFANRITAKSYFCEAHLTGNNFSYANFESCLLERCELAGNRWQGANLLGASLAGSDLSGSEFGQIDWTSFNLQGCDLRQCDLPGLDLRRVNLAGVQINEDQQQGLLEQIGLVVFP	Representative
	MSAYDAINRGQGMIKGRCFEGVHFEQQEVEGEQFQGCRFIGCHFSWLDLGESRFVDCSFYDRERELGCLFQGCDLREASFLRCDLTLSDFGRSQCLGLEMRDCQAMGINFAHASFANRITAKSYFCEAHLTGNNFSYANFESCLLERCELAGNRWQGANLLGASLAGSDLSGSEFGQIDWTSFNLQGCDLRQCDLPGLDLRRVNLAGVQINEDQQGLLEQIGLVVFP	-
	MIKGRCFEGVHFEQQEVEGEQFQGCRFIGCHFSWLDLGESRFVDCSFYDRERELGCLFQGCDLREASFLRCDLTLADFGRSQCLGLEMRDCQAMGINFAHASFANRITAKSYFCEAHLTGNNFSYANFESCLLERCELAGNRWHGANLLGASLAGSDLSGSEFGQIDWTSFNLQGCDLRQCDLPGLDLRRVNLAGVQINEDQQQGLLEQIGLVVFP	-
	MIKGRCFEGIHFEQQEVEGEQFQGCRFIGCHFSWLDLGECRFVDCSFYDRERELGCLFQGCDLREASFLRCDLTLADFGRSQCLGLEMRDCQAMGINFAHASFANRITAKSYFCEAHLTGNNFSYANFESCLLERCELAGNRWQGANMLGASLAGSDLSGSEFGQIDWTSFNLQGCDLRQCDLPGLDLRRVNLAGVQINEDQQQGLLEQIGLVVFP	-
	MIKGRCFEGVHFEQQEVEGEQFQGCRFIGCHFSWLDLGESRFVDCSFYDRERELGCLFQGCDLREASFLRCDLTLADFGRSQCLGLEMRDCQAMGINFAHASFANRITAKSYFCEAHLTGNNFSYANFESCLLERCELAGNRWQGANLLGASLAGSDLSGSEFGQIDWTSFNLQGCDLRQCDLPGLDLRWVNLAGVQINEDQQQGLLEQIGLVVFP	-
	MSAYDAINRGQGMIKGRCFEGIHFEQQEVEGEQFQGCRFIGCHFSWLDLGECRFVDCSFYDRERELGCLFQGCDLREASFLRCDLTLADFGRSQCLGLEMRDCQAMGINFAHASFANRITAKSYFCEAHLTGNNFSYANFESCLLERCELAGNRWQGANLLGASLAGSDLSGSEFGQIDWTSFNLQGCDLRQCDLPGLDLRRVNLAGVQITEDQQQGLLEQIGLVVFP	-
	MIKGRCFEGVHFEQQEVEGEQFQGCRFIGCHFSWLDLGESRFVDCSFYDRERELGCLFQGCDLREASFLRCDLTLADFGRSQCLGLEMRDCQAMGINFAHASFANRITAKSYFCEAHLTGNNFSYANFESCLLERCELAGNRWQGANLLGASLAGSDLSGSEFGQIDWTSFNLQGCDLRQCDLPGLDLRRVNLAGVQINEDQQQGLLEQIGLVVLP	-
	MTKGRCFEGVHFEQREVEGELFQGCRFIGCHFSWLDLGESRFVDCSFYDRERELGCLFQGCDLREASFLRCDLTLADFGRSQCLGLEMRDCQAMGINFAHASFAYRITAKSYFCEAHLTGNNFSYANFEGCLLERCELAGNRWQGANLLGASLAGSDLSGSEFGQIDWTSFNLQGCDLRQCDLSGLDLRRVDLAGVQINEDQQQGLLEQIGLVVFP	-
	MIKGRCFEGVHFEQQEVEGEQFQGCRFIGCHFSWLDLGESRFVDCSFYDRERELGCLFQGCDLREASFLRCDLTLSDFGRSQCLGLEMRDCQAMGINFAHASFANRITAKSYFCEAHLTGNNFSYANFESCLLERCELAGNRWQGANLLGASLAGSDLSGSEFGQIDWTSFNLQGCDLRQCDLPGLDLRRVNLAGVQITEDQQQGLLEQIGLVVFP	-
	MIKGRCFEGIHFEQQEVEGEQFQGCRFIGCHFSWLDLGESRFVDCSFYDREQELGCLFQGCDLREASFLRCDLTLADFGRSQCLGLEMRDCQAMGINFAHASFANRITAKSYFCEAHLTGNNFSYANFESCLLERCELAGNRWQGANLLGASLAGSDLSGSEFGQIDWTSFNLQGCDLRQCDLPGLDLRRVNLAGVQINEDQQQGLLEQIGLVVFP	-
	MIKGRCFEGVHFEQQEVEGEEFQGCRFIGCHFSWLDLGESRFVDCSFYDRERELGCLFQGCDLREASFLRCDLTLADFGRSQCLGLEMRDCQAMGINFAHASFANRITAKSYFCEAHLTGNNFSYANFESCLLERCELAGNRWQGANLLGASLAGSDLSGSEFGQIDWTSFNLQGCDLRQCDLPGLDLRRVNLAGVQINEDQQQGLLEQIGLVVFP	-
	MIKGRCFEGIHFEQQEVEGEQFQGCRFIGCHFSWLDLGECRFVDCSFYDRERELGCLFQGCDLREASFLRCDLTLADFGRSQCLGLEMRDCQAMGINFAHASFANRITAKSYFCEAHLTGNNFSYANFESCLLERCELAGNRWQGANLLGASLAGSDLSGSEFGQIDWTSFNLQGCDLRQCDLPGLDLRRVDLAGVQINEDQQQGLLEQIGLVVFP	-
	MIKGRCFEGVHFEQQEVEGEQFQGCRFIGCHFSWLDLGESRFVDCSFYDRERELGCLFQGCDLREASFLRCDLTLSDFGRSQCLGLEMRDCQAMGINFAHASFANRITAKSYFCEAHLTGNNFSYANFESCLLERCELAGNRWQGANLLGASLAGSDLSGSEFGQIDWTSFNLQGCDLRQCDLPGLDLRRVNLAGVRINEDQQQGLLEQIGLVVFP	-
	MTKGRCFEGVHFEQREVEGELFQGCRFIGCHFSWLDLGESRFVDCSFYDREQELGCLFQGSDLREASFLRCDLTLADFGRSQCLGLEMRDCQAMGINFAHASFANRITAKSYFCEAHLTGNNFSYANFESCLLERCELAGNRWQGANLLGASLAGSDLSGSEFGQIDWTSFNLQGCDLRQCDLSGLDLRRVNLAGVQINEDQQQGLLEQIGLVVFP	-
	MIKGRCFEGVHFEQQEVEGEQFQGCRFIGCHFSWLDLGESRFVDCSFYDRERELGCLFQGCDLREASFLRCDLTLADFGRSQCLGLEMRDCQAMGINFAHASFANRITAKSYFCEAHLTGNNFSYANFESCLLERCELAGNRWQGANLLGASLAGSDLSGSEFGQIDWTSFNLQGCDLRQCDLPGLDLRRVDLAGVRINEDQQQGLLEQIGLVVFP	-
	MIKGRCFEGVHIEQQEVEGEQFQGCRFIGCHFSWLDLGESRFVDCSFYDRERELGCLFQGCDLREASFLRCDLTLADFGRSQCLGLEMRDCQAMGINFAHASFANRITAKSYFCEAHLTGNNFSYANFESCLLERCELAGNRWQGANLLGASLAGSDLSGSEFGQIDWTSFNLQGCDLRQCDLPGLDLRRVNLAGVQINEDQQQGLLEQIGLVVFP	-
	MTKGRCFEGVHFEQREVEGEQFSECRFIGCHFSWLDLGESRFVDCSFYDRERELGCLFQGCDLREASFLRCDLTLADFGRSQCLGLEMRDCQAMGINFAHASFANRITAKSYFCEAHLTGNNFSYANFESCLLERCELAGNRWQGANLLGASLAGSDLSGSEFGQIDWTSFNLQGCDLRQCDLSGLDLRRVNLAGVQINEDQQQGLLEQIGLVVFP	-
	MSAYDAINRGQGMIKGRCFEGIHFEQQEVEGEQFQGCRFIGCHFSWLDLGECRFVDCSFYDRERELGCLFQGCDLREASFLRCDLTLADFGRSQCLGLEMRDCQAMGINFAHASFANRITAKSYFCEAHLTGNNFSYANFESCLLERCELAGNRWQGANLLGASLAGSDLSGSEFGQIDWTSFNLQGCDLRQCDLPGLDLRRVNLAGVQINEDQQQGLLEQIGLVVFP	-
	MIKGRCFEGGHFEQQEVEGEQFQGCRFIGCHFSWLDLGESRFVDCSFYDRERELGCLFQGCDLREASFLRCDLTLADFGRSQCLGLEMRDCQAMGINFAHASFANRITAKSYFCEAHLTGNNFSYANFESCLLERCELAGNRWQGANLLGASLAGSDLSGSEFGQIDWTSFNLQGCDLRQCDLPGLDLRRVNLAGVQINEDQQQGLLEQIGLVVFP	-
	MSAYDAINRGQGMIKGRCFEGVHFEQQEVEGEQFQGCRFIGCHFSWLDLGESRFVDCSFYDRERELGCLFQGCDLREASFLRCDLTLADFGRSQCLGLEMRDCQAMGINFAHASFANRITAKSYFCEAHLTGNNFSYANFESCLLERCELAGNRWQGANLLGASLAGSDLSGSEFGQIDWTSFNLQGCDLRQCDLPGLDLRRVNLAGVQINEDQQQGLLEQIGLVVFP	-
	MSAYDAINRGQGMIKGRCFEGVHFAQQEVEGEQFQGCRFIGCHFSWLDLGESRFVDCSFYDRERELGCLFQGCDLREASFLRCDLTLADFGRSQCLGLEMRDCQAMGINFAHASFANWITAKSYFCEAHLTGNNFSYANFESCLLERCELAGNRWQGANLLGASLAGSDLSGSEFGQIDWTSFNLQGCDLRQCDLPGLDLRRVDLAGVQINEDQQQGLLEQIGLVVFP	-
	MIKGRCFEGVHFEQQEVEGEQFQGCRFIGCHFSWLDLGESRFVDCSFYDRERELGCLFQGCDLREASFLRCDLTLADFGRSQCLGLEMRDCQAMGINFAHASFANRITAKSYFCEAQLTGNNFSYANFESCLLERCELAGNRWQGANLLGASLAGSDLSGSEFGQIDWTSFNLQGCDLRQCDLPGLDLRRVDLAGVQINEDQQQGLLEQIGLVVFP	-
	MIKDRCFEGIHFEQQEVEGEQFQGCRFIGCHFSWLDLGECRFVDCSFYDRERELGCLFQGCDLREASFLRCDLTLADFGRSQCLGLEMRDCQAMGINFAHASFANRITAKSYFCEAHLTGNNFSYANFESCLLERCELAGNRWQGANLLGASLAGSDLSGSEFGQIDWTSFNLQGCDLRQCDLPGLDLRRVNLAGVQINEDQQQGLLEQIGLVVFP	-
	MIKGRCFEGIHFEQQEVEGEQFQGCRFIGCHFSWLDLGECRFVDCSFYVRERELGCLFQGCDLREASFLRCDLTLADFGRSQCLGLEMRDCQAMGINFAHASFANRITAKSYFCEAHLTGNNFSYANFESCLLERCELAGNRWQGANLLGASLAGSDLSGSEFGQIDWTSFNLQGCDLRQCDLPGLDLRRVNLAGVQINEDQQQGLLEQIGLVVFP	-
	MIKGRCFEGVHFEQQEVEGEQFQGCRFIGCHFSWLDLGESRFVDCSFYDRERELGCLFQGCDLREASFLRCDLTLADFGRSQCLGLEMRDCQAMGINFAHASFANRITAKSYFCEAHLTGNNFSYANFESCLLERCELAGNRWQGANLLGASLAGSDLSGSEFGQIDWTSFNLQGCDLRQCDLPGLDLRRVDLAGVQITEDQQQGLLEQIGLVVFP	-
	MIKGRCFEGIHFEQQEVEGEQFQGCRFIGCHFSWLDLGESRFVDCSFYDRERELGCLFQGCDLREASFLRCDLTLADFGRSQCLGLEMRDCQAMGINFAHASFANRITAKSYFCEAHLTGNNFSYANFESCLLERCELAGNRWQGANLLSASLAGSDLSGSEFGQIDWTSFNLQGCDLRQCDLPGLDLRRVNLAGVQINEDQQQGLLEQIGLVVFP	-
	MIKGRCFEGVHFEQQEVEGEQFQGCRFIGCHFSWLDLGESRFVDCSFYDRERELGCLFQGCDLREASFLRCDLTLADFGHSQCLGLEMRDCQAMGINFAHASFANRITAKSYFCEAHLTGNNFSYANFESCLLERCELAGNRWQGANLLGASLAGSDLSGSEFGQIDWTSFNLQGCDLRQCDLPGLDLRRVNLAGVQINEDQQQGLLEQIGLVVFP	-
	MSAYDAINRGQGMIKGRCFEGIHFEQQEVEGEQFQGCRFIGCHFSWLDLGESRFVDCSFYDRERELGCLFQGCDLREASFLRCDLTLADFGRSQCLGLEMRDCQAMGINFAHASFANRITAKSYFCEAHLTGNNFSYANFESCLLERCELAGNRWQGANLLGASLAGSDLSGSEFGQIDWTSFNLQGCDLRQCDLPGLDLRRVNLAGVQINEDQQQGLLEQIGLVVFP	-
	MIKGRCFEGVHFEQQEVEGEQFQGCRFIGCHFSWLDLGESRFVDCSFYDRERELGCLFQGCDLREASFLRCDLTLADFGRSQCLGLEMRDCQAMWINFAHASFANRITAKSYFCEAHLTGNNFSYANFESCLLERCELAGNRWQGANLLGASLAGSDLSGSEFGQIDWTSFNLQGCDLRQCDLPGLDLRRVNLAGVQINEDQQQGLLEQIGLVVFP	-
	MIKGRCFEGVHFERQEVEGEQFQGCRFIGCHFSWLDLGESRFVDCSFYDRERELGCLFQGCDLREASFLRCDLTLADFGRSQCLGLEMRDCQAMGINFAHASFANRITAKSYFCEAHLTGNNFSYANFESCLLERCELAGNRWQGANLLGASLAGSDLSGSEFGQIDWTSFNLQGCDLRQCDLPGLDLRRVDLAGVRINEDQQQGLLEQIGLVVFP	-
	MIKGRCFEGVHFEQQEVEGEEFQGCRFIGCHFSWLDLGESRFVDCSFYDRERELGCLFQGCDLREASFLRCDLTLADFGRSQCLGLEMRDCQAMGINFAHASFANRITAKSYFCEAHLTGNNFSYANFESCLLERCELAGNRWQGANLLGASLAGSDLSGSEFGQIDWTSFNLQGCDLRQCDLPGLDLRRVNLAGVQITEDQQQGLLEQIGLVVFP	-
	MIEGRCFEGIHFEQQEAEGEQFQGCRFIGCHFSWLDLGECCFVDCSFYDRERELGCLFQGCDLREASFLRCDLTLADFGSSQCLGLEMRDCQAMGINFAHASFANRITAKSYFCEAHLTGNNFSYANFESCLLERCELAGNRWQGANLLGASLAGSDLSGSEFGQIDWTSFNLQGCDLRQCDLPGLDLRRVDLAGVQINEDQQQGLLEQIGLVVFP	-
	MSAYDAINRGQVMIKGRCFEGVHFEQQEVEGEQFQGCRFIGCHFSWLDLGESRFVDCSFYDRERELGCLFQGCDLREASFLRCDLTLADFGRSQCLGLEMRDCQAMGINFAHASFANRITAKSYFCEAHLTGNNFSYANFESCLLERCELAGNRWQGANLLGASLAGSDLSGSEFGQIDWTSFNLQGCDLRQCDLPGLDLRRVNLAGVQINEDQQQGLLEQIGLVVFP	-
	MIKGRCFEGVHFEQQEVEGEQFQGCRFIGCHFSWLDLGESRFVDCSFYNRERELGCLFQGCDLREASFLRCDLTLADFGRSQCLGLEMRDCQAMGINFAHASFANRITAKSYFCEAHLTGNNFSYANFESCLLERCELAGNRWQGANLLGASLAGSDLSGSEFGQIDWTSFNLQGCDLRQCDLPGLDLRRVNLAGVQINEDQQQGLLEQIGLVVFP	-
	MIKGRCFEGIHFEQQEVEGEQFQGGRFIGCHFSWLDLGECRFVDCSFYDRERELGCLFQGCDLREASFLRCDLTLADFGRSQCLGLEMRDCQAMGINFAHASFANRITAKSYFCEAHLTGNNFSYANFESCLLERCELAGNRWQGANLLGASLAGSDLSGSEFGQIDWTSFNLQGCDLRQCDLPGLDLRRVNLAGVQINEDQQQGLLEQIGLVVFS	-
	MIKGRCFEGVHFEQQEVEGEQFQGCRFIGCHFSWLDLGESRFVDCSFYDRERELGCLFQGCDLREASFLRCDLTLADFGRSQCLGLEMRDCQAMGINFAHASFANRITAKSYFCEAHLTGNNFSYANFESCLLERCELAGNRWQGANLLGASLTGSDLSGSEFGQIDWTSFNLQGCDLRQCDLPGLDLRRVNLAGVQINEDQQQGLLEQIGLVVFP	-
	MIKGRCFEGVHFEQQEVEGELFQGCRFIGCHFSWLDLGESRFVDCSFYDRERELGCLFQGCDLREASFLRCELTLADFGRSQCLGLEMRDCQAMGINFAHASFANRITAKSYFCEAHLTGNNFSYANFESCLLERCELAGNRWQGANLLGASLAGSDLSGSEFGQIDWTSFNLQGCDLRQCDLPGLDLRRVNLAGVQINEDQQQGLLEQIGLVVFP	-
	MIKGRCFEGVHFEQQEVEGEQFQGCRFIGCHFSWLDLGEIRFVDCSFYDRERELGCLFQGCDLREASFLRCDLTLADFGRSQCLGLEMRDCQAMGINFAHASFANRITAKSYFCEAHLTGNNFSYANFESCLLERCELAGNRWQGANLLGASLAGSDLSGSEFGQIDWTSFNLQGCDLRQCDLPGLDLRRVNLAGVQINEDQQQGLLEQIGLVVFP	-
AQnr-3	MIKGKCFEGKRFEQQDVEEEQFDGCRFVDCNFSWLDLSESRFVDCTFYERERELGCQLQGCDLREASFLRCDLTLADLSRSQCLGLEMRDCQAMGINFAHASFANQITVKSYFCEAHLTGNNFSYANFDGCLLERCELSGNRWQGASLLGASLAGSDLSGSEFGQIDWASFNLQGCDLRQCDLPGLDLRRINLDGVQINEEQQQDLLEQIGLVVFP	-
	MIKGKCFEGKRFEQQDVEEEQFDGCRFVDCNFSWLDLSESRFVGCTFYERERELGCQLQGCDLREASFLRCDLTLADLSRSQCLGLEMRDCQAMGINFAHASFANQITVKSYFCEAHLTGNNFSYANFDGCLLERCELSGNRWQGASLLGASLAGSDLSGSEFGQIDWASFNLQGCDLRQCDLPGLDLRRINLDGVQINEEQQQDLLEQIGLVVFP	-
	MIKGKCFEGKRFEQQDVEEEQFDGCRFVDCNFSWLDLSESRFVDCIFYERERELGCQLQGCDLREASFLRCDLTLADLSRSQCLGLEMRDCQAMGINFAHASFANQITVKSYFCEAHLTGNNFSYANFDGCLLERCELSGNRWQGASLLGASLAGSDLSGSEFGQIDWASFNLQGCDLRQCDLPGLDLRRINLDGVQINEEQQQDLLEQIGLVVFP	-
	MIKGKCFEGKRFEQQDVEEEQFDGCRFVDCNFSWLDLSESRFVDCTFYERERELGCQLQGCDLREASFLRCDLTLADLSRSQCLGLEMRDCQAMGINFAHASFANQITVKSYFCEAHLTGNNFSYANFDGCLLERCELSGNRWQGASLLGASLAGSDLSGSEFGQIDWASFNLQGCDLRQCDLPGLDLRRINLDGVQINEEQQQGLLEQIGLVVFP	-
	MIKGKCCEGKRFEQQDVEEEQFDGCRFVDCNFSWLDLSESRFVDCTFYERERELGCQLQGCDLREASFLRCDLTLADLSRSQCLGLEMRDCQAMGINFAHASFANQITVKSYFCEAHLTGNNFSYANFDGCLLERCELSGNRWQGASLLGASLAGSDLSGSEFGQIDWASFNLQGCDLRQCDLPGLDLRRINLDGVQINEEQQQDLLEQIGLVVFP	-
	MIKGKCFEGKRFEQQDVEEEQFDGCRFVDCNFSWLDLSESRFVDCIFYERERELGCQLQGCDLREASFLRCDLTLADLSRSQCLGLEMRDCQAMGINFAHASFANQITVKSYFCEAHFTGNNFSYANFDGCLLERCELSGNRWQGASLLGASLAGSDLSGSEFGQIDWASFNLQGCDLRQCDLPGLDLRRINLDGVQINEEQQQGLLEQIGLVVFP	-
	MIKGKCFEGKRFEQQDVEEEQFDGCRFVDCNFSWLDLSESRFVDCTFYERERELGCQLQGCDLREASFLRCDLTLADLSRSQCLGLEMRDCQAMGINFAHASFANQITVKSYFCEAHLTDNNFSYANFDGCLLERCELSGNRWQGASLLGASLAGSDLSGSEFGQIDWASFNLQGCDLRQCDLPGLDLRRINLDGVQINEEQQQGLLEQIGLVVFP	-
	MIKGKCFEGKRFEQQDVEEEQFDGCRFVDCNFSWLDLSESRFVDCTFYERERELGCQLQGCDLREASFLRCDLTLADLSRSQCLGLEMRDCQAMGINFAHASFANQITVKSYFCEAHLTGNNFSYANFDGCLLERCELSGNRWQGASLLGASLAGSDLSGSEFGQIDWASFNLKGCDLRQCDLPGLDLRRINLDGVQINEEQQQDLLEQIGLVVFP	-
	MIKGKCFEGKRFEQQDVEEEQFDGCRFVDCNFSWLDLSESRFVDCTFYERERELGCQLQGCDLREASFLRCDLTLADLSRSQCLGLEMRDCQAMGINFAHASFANQITVKSYFCEAHLTDNNFSYANFDGCLLERCELSGNRWQRASLLGASLAGSDLSGSEFGQIDWASFNLQGCDLRQCDLPGLDLRRINLDGVQINEEQQQDLLEQIGLVVFP	-
	MIKGKCFEGKRFEQQDVEEEQFDGCRFVDCNFSWLDLSESRFVDCTFYERERELGCQLQGCDLREASFLRCDLTLADLRRSQCLGLEMRDCQAMGINFAHASFANQITVKSYFCEAHLTGNNFSYANFDGCLLERCELSGNRWQGASLLGASLAGSDLSGSEFGQIDWASFNLQGCDLRQCDLPGLDLRRINLDGVQINEEQQQDLLEQIGLVVFP	-
	MIKGKCFEGKRFEQQDVEEEQFDGCRFVDCNFSWLDLSESRFVDCTFYERERELGCQLQGCDLREASFLRCDLTLADLSRSQCLGLEMRDCQAMGINFAHASFANQLTVKSYFCEAHLTGNNFSYANFDGCLLERCELSGNRWQGASLLGASLAGSDLSGSEFGQIDWASFNLQGCDLRQCDLPGLDLRRINLDGVQINEEQQQDLLEQIGLVVFP	-
	MIKGKCFEGKRFEQQDVEEEQFDGCRFVDCNFSWLDLSESRFVDCTFYERERELGCQLQGCDLREASFLRCDLTLADLSRSQCLGLEMRDCQAMGINFAHASFANQITVKSYFCEAHLTDNNFSYANFDGCLLERCELSGNRWQGASLLGASLAGSDLSGSEFGQIDWASFNLQGCDLRQCDLPGLDLRRINLDGVQINEEQQQDLLEQIGLVVFP	-
	MIKGKCFEGKRFEQQDVEEEQFDGCRFVDCNFSWLDLSESRFVDCTFYERERELGCQLQGCDLREASFLRCDLTLADFSRSQCLGLEMRDCQAMGINFAHASFANQITVKSYFCEAHLTGNNFSYANFDGCLLERCELGGNRWQGASLLGASLAGSDLSGSEFGQIDWTSFNLQGCDLRQCDLPGLDLRRVNLDGVQINEEQQQGLLEQIGLVVFP	-
	MIKGKCFEGKRFEQQDVEEEQFDGCRFVDCNFSWLDLSESRFVDCTFYERERELGCQLQGCDLREASFLRCDLTLADLSRSQCLGLEMRDCQAMGINFAHASFANQITVKSYFCEAHLTGNNFSYANFDGCLLERCELSGNRWQGASLLGTSLAGSDLSGSEFGQIDWASFNLQGCDLRQCDLPGLDLRRINLDGVQINEEQQQDLLEQIGLVVFP	-
	MIKGKCFEGKRFEQQDVEEEQFDGCRFVDCNFSWLDLSESRFVDCTFYERERELGCQLQGCDLREASFLRCDLTLADLSRSQCLGLEVRDCQAMGINFAHASFANQITVKSYFCEAHLTGNNFSYANFDGCLLERCELSGNRWQGASLLGASLAGSDLSGSEFGQIDWASFNLQGCDLRQCDLPGLDLRRINLDGVQINEEQQQGLLEQIGLVVFP	-
	MIKGKCFEGKRFEQQDVEEEQFDGCRFVDCNFSWLDLSESRFVNCTFYERERELGCQLQGCDLREASFLRCDLTLADLSRSQCLGLEMRDCQAMGINFAHASFANQITVKSYFCEAHLTGNNFSYANFDGCLLERCELSGNRWQGASLLGASLAGSDLSGSEFGQIDWASFNLQGCDLRQCDLPGLDLRRINLDGVQINEEQQQDLLEQIGLVVFP	-
	MIKGKCFEGKRFEQQDVEEEQFDGCRFVDCNFSWLDLSESRFVDCTFYERERELGCQLQGCDLREASFLRCDLTLADLSRSQCLGLEMRDCQAMGINFAHASFANQITVKSYFCEAHLTGNNFSYANFDGCLLERCELSGNRWQGASLLGASLAGSDLSGSEFGQIDWASFNLQGCDLRQCDLPGLDLRRVNLDGVQINEEQQQGLLEQLGLIVFP	-
	MIKGKCFEGKRFEQQDVEEEQFDGCRFVDCNFSWLDLSESRFVDCTFYERERELGCQLQGCDLREASFLRCDLTLADLSRSQCLGLEMRDCQAMGINFAHASFANQITVKSYFCEAHLTGNNFSYANFDGCLLERCELSGNRWQGVSLQGASLAGSDLSGSEFGQIDWASFNLQGCDLRQCDLPGLDLRRINLDGVQINEEQQQGLLEQIGLVVFP	-
	MIKGKCFEGKRFEQQDVEEEQFDGCRFVDCNFSWLDLSESRFVDCTFYERERELGCQLQGCDLREASFLRCDLTLADLSRSQCLGLEMRDCQAMGINFAHASFANQITVKSYFCEAHLTGNNFSYANFDGCLLERCELSGNRWQGASLLGASLAGSDLSGSEFGQIDWASFNLQGCDLRQCDLPGLDLRRINLDGVQINEEQQQGLLEQIGLVVISL	Representative
	MIKGKCFEGKRFEQQDVEEEQFDGCRFVDCNFSWLDLSESRFVDCTFYERERELGCQLQGCDLREASFLRCDLTLADLSRSQCLGLEMRDCQAMGINFSHASFANQITVKSYFCEAHLTGNNFSYANFDGCLLERCELSGNRWQGASLLGASLAGSDLSGSEFGQIDWASFNLQGCDLRQCDLPGLDLRRINLDGVQINEEQQQGLLEQIGLVVFP	-
	MIKGKCFEGKRFEQQDVEEEQFDGCRFVDCNFSWLDLSESRFVDCIFYARERELGCQLQGCDLREASFLRCDLTLADLSRSQCLGLEMRDCQAMGINFAHASFANQITVKSYFCEAHLTGNNFSYANFDGCLLERCELSGNRWQGASLLGASLAGSDLSGSEFGQIDWASFNLQGCDLRQCDLPGLDLRRINLDGVQINEEQQQDLLEQIGLVVFP	-
	MIKGKCFEGKRFEQQDVEEEQFDGCRFVDCNFSWLDLSESRFVDCTFYERERELGCQLQGCDLREASFLRCDLTLADLSRSQCLGLEMRDCQAMGINFAHASFANQITVKSYFCEAHLTGNNFSYANFDGCLLERCELSGNRWQGASLLGASLAGSDLSGSEFGQIDWASFNLQGCDLRQCDLPGLDLRRINLDGVQINEEQQQGLLEQIGLVVFP	-
AQnr-4	MIKAKCFEGVRFDQQDLAGEQFQGCRFIGCNFSRLDLGESRFVDCSFYDRESEQNCLLQGCNLREASFLRCDLTMADFSHSQCLGLELRDCQAMGINFSRASFANQITVKSYFCEAHLTGNNFSYANFEGCLLEKCELSGNRWQGANLFGASLAGSDLSGSEFGQLDWSRINLQGCDLRQCDLPGLDLRRVNLHGVQINEDQQQALLEQIGLVVFP	Representative
	MIKAKCFEGVRFEQQDLAGEQFQGCRFIGCNFSRLDLGESRFVDCSFYDRESEQNCLLQGCNLREASFLRCDLTMADFSHSQCLGLELRDCQAMGINFSRASFANQITVKSYFCEAHLTGNNFSYANFEGCLLEKCELSGNRWQGANLFGASLAGSDLSGSEFGQLDWSRINLQDCDLRQCDLPGLDLRRVNLHGVQINEDQQQALLEQIGLVVFP	-
	MIKAKCFEGVRFEQQDLAGEQFQGCRFIGCNFSRLDLGESRFVDCSFYDRESEQNCLLQGCNLREASFLRCDLTMADFSHSQCLGLELRDCQAMGINFSRASFANQITVKSYFCEAHLTGNNFSYANFEGCLLEKCELSGNRWQGANLFGASLAGSDLSGSEFGQLDWSRINLQGCDLRQCDLPGLDLRRVNLHGVQINEDQQQALLEQIGLIVFP	-
	MIKAKCFEGVRFEQQDLAGEQFQGCRFIGCNFSRLDLGESRFVDCSFYDRESEQNCLLQGCNLREASFLRCDLTMADFSHSQCLGLELRDCQAMGINFSRASFANQITVKSYFCEAHLTGNNFSYANFEGCLLEKCELSGNRWQGANLFGASLAGSDLSGSEFGQLDWSRINLQGCDLRQCDLPGLDLRRVNLHGVQINEDQQQALLEQIGLVVFP	-
	MIKDKCFEGVRFEQQDLAGEQFQGCRFIGCNFSWLDLAECRFVDCSFYDRESEQNCLLQGCNLREASFLRCDLTMADFSHSQCLGLELRDCQAMGINFSRASFANQITVKSYFCEAHLTGNNFSYANFEGCLLEKCELSGNRWQGANLFGASLAGSDLSGSEFGQLDWSRINLQGCDLRQCDLPGLDLRRVNLHGVQINEDQQQALLEQIGLVVFP	-
	MIKAKCFEGVRFEQQDLAGEQFQGCRFIGCNFSRLDLDESRFVDCSFYDRESEQNCLLQGCNLREASFLRCDLTMADFSHSQCLGLELRDCQAMGINFSRASFANQITVKSYFCEAHLTGNNFSYANFEGCLLEKCELSGNRWQGANLFGASLAGSDLSGSEFGQLDWSRINLQGCDLRQCDLPGLDLRRVNLHGVQINEDQQQALLEQIGLVVFP	-
	MIKAKCFEGVRFEQQDLAGEQFQGCRFIGCNFSRLDLGESRFVDCSFYDRESEQNCLLQGCNLREASFLRCDLTMADFSHSQCLGLELRDCQAMGINFSRASFANQITVKSYFCEAHLTGNNFSYANFEGCLLEKCELSGNRWLGANLFGASLAGSDLSGSEFGQLDWSRINLQGCDLRQCDLPGLDLRRVNLHGVQINEDQQQALLEQIGLVVFP	-
	MIKAKCFEGVRFEQQDLAGEQFQGCRFIGCNFSRLDLGESRFVDCSFYDRESEQSCLLQGCNLREASFLRCDLTMADFSHSQCLGLELRDCQAMGINFSRASFANQITVKSYFCEAHLTGNNFSYANFEGCLLEKCELSGNRWQGANLFGASLAGSDLSGSEFGQLDWSRINLQGCDLRQCDLPGLDLRRVNLHGVQINEDQQQALLEQIGLIVFP	-
	MVKAKCFEGVRFEQQDLAGEQFQGCRFIGCNFSRLDLGESRFVDCSFYDRESEQNCLLQGCNLREASFLRCDLTMADFSHSQCLGLELRDCQAMGINFSRASFANQITVKSYFCEAHLTGNNFSYANFEGCLLEKCELSGNRWQGANLFGASLAGSDLSGSEFGQLDWSRINLQGCDLRQCDLPGLDLRRVNLHGVQINEDQQQALLEQIGLVVFP	-
	MIKAKCFEGVRFELQDLAGEQFQGCRFIGCNFSRLDLGESRFVDCSFYDRESEQNCLLQGCNLREASFLRCDLTMADFSHSQCLGLELRDCQAMGINFSRASFANQITVKSYFCEAHLTGNNFSYANFEGCLLEKCELSGNRWQGANLFGASLAGSDLSGSEFGQLDWSRINLQGCDLRQCDLPGLDLRRVNLHGVQINEDQQQALLEQIGLIVFP	-
	MIKAKCFEGVRFEQQDLAGEQFQGCRFIGCNFSRLDLGESRFVDCSFYDRESEQSCLLQGCNLREASFLRCDLTMADFSHSQCLGLELRDCQAMGINFSRASFANQITVKSYFCEAHLTGNNFSYANFEGCLLEKCELSGNRWQGANLFGASLAGSDLSGSEFGQLDWSRINLQGCDLRQCDLPGLDLRRVNLHGVQINEDQQQALLEQIGLVVFP	-
	MIKAKCFEGVRFEQQDLVGEQFQGCRFIGCNFSRLDLGESRFVDCSFYDRESEQNCLLQGCNLREASFLRCDLTMADFSHSQCLGLELRDCQAMGINFSRASFANQITVKSYFCEAHLTGNNFSYANFEGCLLEKCELSGNRWQGANLFGASLAGSDLSGSEFGQLDWSRINLQGCDLRQCDLPGLDLRRVNLHGVQINEDQQQALLEQIGLVVFP	-
	MIKAKCFEGVRFEQQDLAGEQFQGCRFIGCNFSKLDLGESRFVDCSFYDRESEQNCLLQGCNLREASFLRCDLTMADFSHSQCLGLELRDCQAMGINFSRASFANQITVKSYFCEAHLTGNNFSYANFEGCLLEKCELSGNRWQGANLFGASLAGSDLSGSEFGQLDWSRINLQGCDLRQCDLPGLDLRRVNLHGVQINEDQQQALLEQIGLVVFP	-
	MIKAKCFEGVRFEQQDLAGEQFQGCRFIGCNFSRLDLGESCFVDCSFYDRESEQNCLLQGCNLREASFLRCDLTMADFSHSQCLGLELRDCQAMGINFSRASFANQITVKSYFCEAHLTGNNFSYANFEGCLLEKCELSGNRWQGANLFGASLAGSDLSGSEFGQLDWSRINLQGCDLRQCDLPGLDLRRVNLHGVQINEDQQQALLEQIGLIVFP	-
	MIKAKCFEGVRFEQQDLAGEQFQGCRFIGCNFSRLDLGESRFVDCSFYDRESEQNCLLQGCNLREASFLRCDLTMADFSHSQCLGLELRDCQAMGINFSRASFANQITVKSYFCEAHLTGNNFSYANFEGCLLEKCELSGNRWQGANLFGTSLAGSDLSGSEFGQLDWSRINLQGCDLRQCDLPGLDLRRVNLHGVQINEDQQQALLEQIGLVVFP	-
	MIKAKCFEGVRFEQQGLAGEQFQGCRFIGCNFSRLDLGESRFVDCSFYDRESEQNCLLQGCNLREASFLRCDLTMADFSHSQCLGLELRDCQAMGINFSRASFANQITVKSYFCEAHLTGNNFSYANFEGCLLEKCELSGNRWQGANLFGASLAGSDLSGSEFGQLDWSRINLQGCDLRQCDLPGLDLRRVNLHGVQINEDQQQALLEQIGLIVFP	-
	MIKAKCFEGVRFEQQDLAGEQFQGCRFIGCNFSRLDLGESRFVDCSFYDRESEQNCLLQGCNLREASFLRCDLTMADFSHSQCLGLELRDCQAMGINFSRASFANQITVKSYFCEAHLTGNNFSYANFEGCLLEKCELNGNRWLGANLFGASLAGSDLSGSEFGQLDWSRINLQGCDLRQCDLPGLDLRRVNLHGVQINEDQQQALLEQIGLVVFP	-
	MVKAKCFEGVRFEQQDLAGEQFQGCRFIGCNFSRLNLGESRFVDCSFYDRESEQNCLLQGCNLREASFLRCDLTMADFSHSQCLGLELRDCQAMGINFSRASFANQITVKSYFCEAHLTGNNFSYANFEGCLLEKCELSGNRWQGANLFGASLAGSDLSGSEFGQLDWGRINLQGCDLRQCDLPGLDLRRVNLHGVQINEDQQQALLEQIGLVVFP	-
	MIKAKCFEGVRFEQQDLAGEQFQGCRFIGCNFSRLDLGESRFVDCSFYDRESEQNCLLQGCNLREASFLRCDLTMADFSHSQCLGLELRDCQAMGINFSRASFANQITVKSYFCEAHLTGNNFSYANFEGCLLEKCELSGNRWQGANLFGASLAGSDLSGSEFGQQDWSRINLQGCDLRQCDLPGLDLRRVNLHGVQINEDQQQALLEQIGLVVFP	-
	MIKDKCFEGVRFEQQDLEGEQFQGCRFIDCNFSWLDLAECRFVDCSFYDRESEQNCLLQGCNLREASFLRCDLTMADFSHSQCLGLELRDCQAMGINFSRASFANQITVKSYFCEAHLTGNNFSYANFEGCLLEKCELSGNRWQGANLFGASLAGSDLSGSEFGQLDWSRINLQGCDLRQCDLPGLDLRRVNLHGVQINEDQQQALLEQIGLVVFP	-
	MIKAKCFEGVRFEQQDLAGEQFQGCRFIGCNFSRLDLGESRFVDCSFYDRESEQNCLLQGCNLREASFLRCDLTMADFSHSQCLGLELRDCQAMGINFSRASFANQITVKSYFCEAHLTGNNFSYANFEGCLLEKCELSGNCWQGANLFGASLAGSDLSGSEFGQLDWSSINLQGCDLRQCDLPGLDLRRVNLHGVQINEDQQQALLEQIGLVVFP	-
AQnr-5	MVKGKQFAQVRFTQDEVEGEHFSECRFIGCDFSWLDLGESRFVDCSFYDRESEQSCLMQGCDLREASFLRCDLTMVDCSRCQCLGLELRDCQAVGINFAHASFANRITAKSYFCEAHLTGNNFSYASFEGCLLEKCELSGNRWQGANLFGASLAGSDLSGSEFGQIDWSSFSLQGCDLRQCDLPGLDLRRIDLQGVMINEDQQQTLLEQVGLIVFP	Representative
	MVKGKQFAQERFTQDEVEGEHFSECRFIGCDFSWLDLGESRFVDCSFYDRESEQSCLMQGCDLREASFLRCDLTMVDCSRSQCLGLELRDCQAVGINFAHASFANRITAKSYFCEAHLTGNNFSYASFEGCLLEKCELSGNRWQGANLFGASLAGSDLSGSEFGQIDWSSFSLQGCDLRQCDLPGLDLRRIDLQGVMINEDQQQTLLEQVGLIVFP	-
	MVKGKQFAQVRFTQDEVEGEHFSECRFIGCDFSWLDLGESRFVDCSFYDRESEQSCLMQGCDLREASFLRCDLTMVDCSRSQCLGLELRDCQAVGINFGHASFANRITAKSYFCEAHLTGNNFSYASFEGCLLEKCELSGNRWQGANLFGASLAGSDLSGSEFGQIDWSSFSLQGCDLRQCDLPGLDLRRIDLQGVMINEDQQQTLLEQVGLIVFP	-
	MVKGKQFAQVRFTQDEVEGEHFSECRFIGCDFSWLDLGESRFVDCSFYDRESEQSSLMQGCDLREASFLRCDLTMVDCSRSQCLGLELRDCQAVGINFAHASFANRITAKSYFCEAHLTGNNFSYASFEGCLLEKCELSGNRWQGANLFGASLAGSDLSGSEFGQIDWSSFNVQGCDLRQCDLPGLDLRRIDLQGVMINEDQQQTLLEQVGLIVFP	-
	MVKGKQFAQVRFTQDEVEGEHFSGCRFIGCDFSWLDLGESRFVDCSFYERESEQSCLMQGCDLREASFLRCDLTMVDCSRSQCLGLELRDCQAVGINFAHASFANRITTKSYFCEAHLTGNNFSYASFEGCLLEKCELSGNRWQGANLFGASLAGSDLSGSEFGQIDWSSFSLQGCDLRQCDLPGLDLRRIDLQGVMINEDQQQTLLEQVGLIVFP	-
	MVKGKQFAQVRFTQEEVEGEHFSECRFIGCDFSWLDLGESRFVDCSFYDRESEQSCLMQGCDLREASFLRCDLTMVDCSRSQCLGLELRDCQAVGINFAHASFANRITAKSYFCEAHLTGNNFSYASFEGCLLEKCELSGNRWQGANLFGASLAGSDLSGSEFGQIDWSSFSLQGCDLRQCDLPGLDLRRIDLQGVMINEDQQQTLLEQVGLIVFP	-
	MVKGKQFAQVRFTQDEVEGEHFSECRFIGCDFSWLDLGESRFVDCSFYDRESEQSCLMQGCDLREASFLRCDLTMVDCSRSQCLGLELRDCQAVGINFAHASFANRITAKSYFCEAHLTNNNFSYASFEGCLLEKCELSRNRWQGANLFGASLAGSDLSGSEFGQIDWSSFSLQGCDLRQCDLPGLDLRRIDLQGVMINEDQQQTLLEQVGLIVFP	-
	MVKGKQFAQVRFTQDEVEGEQFSECRFIGCDFSWLDLGESRFVDCSFYDRESEQSCLMQGCDLREVSFLRCDLTMVDCSRSQCLGLELRDCQAVGINFAHASFANRITAKSYFCEAHLTGNNFSYASFEGCLLEKCELSSNRWQGANLFGASLAGSDLSGSEFGQIDWSSFSLQGCDLRQCDLPGLDLRRIDLQGVMINEDQQQTLLEQVGLIVFP	-
	MVKGKQFAQVRFTQDEVEGEHFSECRFIGCDFSWLDLGESRFVDCSFYDRESEQSCLMQGCDLREASFLRCDLTMVDCSRSQCLGLELRDCQAVGINFAHASFANRITAKSYFCEAHLTNNNFSYASFEGCLLEKCELNRNRWQGANLFGASLAGSDLSGSEFGQIDWSSFSLQGCDLRQCDLPGLDLRRIDLQGVMINEDQQQTLLEQVGLIVFP	-
	MVKGKQFAQVRFTQDEVEGEHFSECRFIDCDFSWLDLGESRFVDCSFYDRESEQSCLMQGCDLREASFLRCDLTMVDCSRSQCLGLELRDCQAVGINFAHASFANRITAKSYFCEAHLTGNNFSYASFEGCLLEKCELSGNRWQGANLFGASLAGSDLSGSEFGQIDWSSFSLQGCDLRQCDLPGLDLRRIDLQGVMINEDQQQTLLEQVGLIVFP	-
	MVKGKQFAQVRFTQDEVEGEYFSECRFIGCDFSWLDLGESRFVDCSFYDRESEQSCLMQGCDLREASFLRCDLTMVDCSRSQCLGLELRDCQAVGINFAHASFANRITAKSYFCEAHLTGNNFSYASFEGCLLEKCELSGNRWQGANLFGASLAGSDLSGSEFGQIDWSSFSLQGCDLRQCDLPGLDLRRIDLQGVMINEDQQQTLLEQVGLIVFP	-
	MVKGKQFAQVRFTQDEVEGEHFSECRFIGCDFSWLDLGESRFVDCSFYDRESEQSCLMQGCDLREASFLRCDLTMVDCSRSQCLGLELRDCQAVGINFAHASFANRITAKSYFCEAHLTGNNFSYASFEGCLLEKCELSGNRWQGANLFGASLAGSDLSGSEFGQIDWSSFSLQGCDLRQCDLPGLDLRRIDLQGVMINEDQQQTLLEQVGLIVFP	-
	MVKGKQFAQVRFTQDEVEGEHFSECRFIGCDFSWLDLGESRFVDCSFYDRESEQSCLMQGCDLREASFLRCDLTMVDCSRSQCLGLELRDCQAVGINFAHASFANRITAKSYFCEAHLTGNNFSYASFEGCLLEKCELSGNRWQGANLFGASLAGSDLSGSEFGQIDWSSFSLQGCDLRQCDLPGLDLRRIDLQGVMINEDQQQALLEQVGLIVFP	-
	MVKGKQFAQVGFTQDEVEGEYFSECRFIGCDFSWLDLGESRFVDCSFYDRESEQSCLMQGCDLREASFLRCDLTMVDCSRSQCLGLELRDCQAVGINFAHASFANRITAKSYFCEAHLTGNNFSYASFEGCLLEKCELSGNRWQGANLFGASLAGSDLSGSEFGQIDWSSFSLQGCDLRQCDLPGLDLRRVDLQGVQINEDQQQTLLEQIGLVVFP	-
	MVKGKQFAQVRFTQDEVEGEHFSECRFIGCDLSWLDLGESRFVDCSFYDRESEQSCLMQGCDLREASFLRCDLTMVDCSRSQCLGLELRDCQAVGINFAHASFANRITAKSYFCEAHLTGNNFSYASFEGCLLEKCELSGNRWQGANLFGASLAGSDLSGSEFGQIDWSSFSLQGCDLRQCDLPGLDLRRIDLQGVMINEDQQQTLLEQVGLIVFP	-
	MVKGKQFAQVRFTQDEVEGEHFSECRFIGCDFSWLDLGESRFVDCSFYDRESEQSCLMQGCDLREASFLRCDFTMVDCSRSQCLGLELRDCQAVGINFAHASFANRITTKSYFCEAHLTGNNFSYASFEGCLLEKCELSGNRWQGANLFGASLAGSDLSGSEFGQIDWSSFSLQGCDLRQCDLPGLDLRRIDLQGVMINEDQQQTLLEQVGLIVFP	-
	MVKGKQFAQVRFTQDEVEGEHFSECRFIDCDFSWLDLGESRFVDCSFYDRESEQSCLMQGCDLREASFLRCDLTMVDCSRSQCLGLELRDCQAVGINFAHASFANRITAKSYFCEAHLTGNNFSYASFEGCLLEKCELSGNRWQGVNLFGASLAGSDLSGSEFGQIDWSSFSLQGCDLRQCDLPGLDLRRIDLQGVMINEDQQQTLLEQVGLIVFP	-
	MVKGKQFAQVRFTQDEVEGEHFSECRFIGCDFSWLDLGESRFVDCSFYDRESEQSCLMQGCDLREASFLRCDLTMVDCSRSQCLGLELRDCQAVGINFAHASFANRITAKSYFCEAHLTGNNFSYASFEGCLLEKCELSGNRWQGANLFGASLAGSDLSGSEFGQIDWSSFSLQGCDLRQCDLPGLDLRRIDLQGGMINEDQQQTLLEQVGLIVFP	-
	MVKGKQFAQVRFTQDEVEGEHFSECRFIGCDFSWLDLGESRFVDCSFYDRESEQSCLMQGCDLREASFLRCDLTMVDCSRSQCLGLELRDCQAVGINFAHASFANRITAKSYFCEAHLTGNNFSYASFEGCLLETCELSGNRWQGANLFGASLAGSDLSGSEFGQIDWSSFSLQGCDLRQCDLPGLDLRRIDLQGVMINEDQQQTLLEQVGLIVFP	-
	MVKGKQFAQVRFTQDEVEGEHFSECRFIGCDFSWLDLGESRFVDCSFYDRESEQSCLMQGCDLREASFLRCDLTMVDCSRSQCLGLELRDCQAVGVNFAHASFANRITAKSYFCEAHLTGNNFSYASFEGCLLEKCELSGNRWQGANLFGASLAGSDLSGSEFGQIDWTSFKLQGCDLRQCDLPGLDLRRVDLQGVQINEDQQQTLLEQIGLVVFP	-
	MVKGKQFAQVRFTQEEVEGEHFYECRFIGCDFSWLDLGESRFVDCSFYDRESEQSCLMQGCDLREASFLRCDLTMVDCSRSQCLGLELRDCQAVGVNFAHASFANRITAKSYFCEAHLTGNNFSYASFEGCLLEKCELSGNRWQGANLFGASLAGSDLSGSEFGQIDWSSFSLQGCDLRQCDLPGLDLRRIDLQGVMINEDQQQTLLEQVGLIVFP	-
AQnr-6	MINGLRFEGRRFEQQEVEGEQFSGCSFVGCDFSRLNLSECRFVDCSFYDREQELSCQLQACNLREASFLRCDLTLANLSHSQCLGLEMRDCQAMGINFSRASFVNQITLRSYFCDAYLTGNNFNYANFEGCLLEKCELSGNRWNGANLQRASLAGSDLSDSEFGQIEWTSFNLQGCDLRNSDLSGLNPRRVNLNGVKISEYQQPELLEQLGIIVFP	Representative
AQnr-7	MIKGRCFEGLHFEQQEVEGEQFQGCRFIGCHFSWLDLGESRFVDCSFYDRERELGCLFQGCDLREASFLRCDLTLADFGRSQCLGLEMRDCQAMGINFAHASFANRITAKSYFCEAHLTGNNFSYANFESCLLERCELAGNRWQGANLLCASLAGSDLSGSEFGQIDWTSFNLQGCDLRQCDLPGLDLRRVNLAGCRSMKISSRGCWSRSGWWSSPERGGKEVSFHHRGGRCGAPPDKQKACAMQTFCQVKW	Representative
AQnr-8	MIKGKCFERKRFEQQEVEGQSFSECRFVGCNFSWLDLAECRFVDCSFYERERELGCQLQGCDLREASFLRCDLTLADFSRSQCLGLEMRDCQAMGINFAHASFANQITVKSYFCEAHLTGNNFSYANFDGCLLERCELGGNRWQGASLLGASLAGSDLSGSEFGQIDWTSFNLQGCDLRQCDLPGLDLRRVNLDGVQINEEQQQGLLEQIGLVVFP	Representative
	MIKGKCFEGKRFEQQEVEGQSFSECRFVGCNFSWLDLAECRFVDCSFYERERELGCQLQGCDLREASFLRCDLTLADFSRSQCLGLEMRDCQAMGINFAHASFANQITVKSYFCEAHLTGNNFSYANFDGCLLERCELGGNRWQGASLLGASLAGSDLSGSEFGQIDWTSFNLQGCDLRQCDLPGLDLRRVNLDGVQINEEQQQGLLEQIGLVVFP	-
	MIKGKCFEGKRFEQQEVEGQSFSECRFVGCNFSWLDLAECRFVDCSFYERERELGCQLQGCDLREASFLRCDLTLADFSRSQCLGLEMRDCQAMGINFAHASFANQITVKSYFCDAHLTGNNFSYANFDGCLLERCELGGNRWQGASLLGASLAGSDLSGSEFGQIDWTSFNLQGCDLRQCDLPGLDLRRVNLDGVQINEEQQQGLLEQIGLVVFP	-
	MIKGKCFEGKRFEQQEVEEQSFSECRFVDCNFSWLDLAECRFVDCSFYERERELGCQLQGCDLREASFLRCDLTLADFSRSQCLGLEMRDCQAMGINFAHASFANQITVKSYFCEAHLTGNNFSYANFDGCLLERCELGGNRWQGASLLGASLAGSDLSGSEFGQIDWTSFNLQGCDLRQCDLPGLDLRRVNLDGVQVNEEQQQGLLEQIGLVVFP	-
	MIKGKCFEGKRFEQQEVEGQSFSECRFVDCNFSWLDLAECRFVDCSFYERERELGCQLQGCDLREASFLRCDLILADFSRSQCLGLEMRDCQAMGINFAHASFANQITVKSYFCEAHLTGNNFSYANFDGCLLERCELGGNRWQGASLLGASLAGSDLSGSEFGQIDWTSFNLQGCDLRQCDLPGLDLRRVNLDGVQINEEQQQGLLEQIGLVVFP	-
	MIKGKCFEGKRFEQQEVEGQSFSECRFVGCNFSWLDLGESRFVDCSFYERELELGCQLQGCDLREASFLRCDLTLADFSRSQCLGLEMRDCQAMGINFAHASFANQITVKSYFCEAHLTGNNFSYANFDGCLLERCELGGNRWQGASLLGASLAGSDLSGSEFGQIDWTSFNLQGCDLRQCDLPRLDLRRVNLDGVQINEEQQQGLLEQIGLVVFP	-
	MIKGKCFEGKRFEQQEVEGQSFSECRFVGCNFSWLDLGESRFVDCSFYERERELGCQLQGCDLREASFLRCDLTLADFSRSQCLGLEMRDCQAMGINFAHASFANQITVKSYFCEAHLTGNNFSYANFDGCLLERCALGGNRWQGASLLGASLAGSDLSGSEFGQIDWTSFNLQGCDLRQCDLPGLDLRRVNLDGVQINEEQQQGLLEQIGLVVFP	-
	MIKGKCFEGKRFEQQEVEGQSFSECRFVGCNFSWLDLGESRFVDCSFYERERELGCQLQGCDLREASFLRCDLTLADFSRSQCLGLEMRDCQAMGINFAHASFANQITVKSYFCEAHLTGNNFSYANFDGCLLERCELGGNRWQGASLLGASLAGSDLSGSEFGQIDWTSFNLQGCDLRQCDLPGLDLRRVNLDGVQINEEQQQGLLEQIGLVVFP	-
	MIKGKCFEGKRFEQQEVEGQSFSECRFVGCNFSWLDLGESRFVDCSFYERERELGCQLQGCDLREASFLRCDLTLADFSRSQCLGLEMRDCQAMGINFAHASFANQITVKSYFCEAHLTGNNFSYANFDGCLLERCELGGNRWQGASLLGASLAGSDLSCSEFGQIDWTSFNLQGCDLRQCDLPGLDLRRVNLDGVQINEEQQQGLLEQIGLVVFP	-
	MIKGKCFEGKRFEQQEVEGQSFSECRFVGCNFSWLDLAECRFVDCSFYERERELGCQLQGCDLREASFLRCDLTLADFSRSQCLGLEMSDCQAMGINFAHASFANQITVKSYFCEAHLTGNNFSYANFDGCLLERCELGGNRWQGASLLGASLAGSDLSGSEFGQIDWTSFNLQGCDLRQCDLPGLDLRRVNLDGVQINEEQQQGLLEQIGLVVFP	-
	MIKGKCFEGKRFEQQEVEGQSFSECRFVGCNFSWLDLAECRFVDCSFYERERELGCQLQGCDFREASFLRCDLTLADFSRSQCLGLEMRDCQAMGINFAHASFANQITVKSYFCEAHLTGNNFSYANFDGCLLERCELGGNRWQGASLLGASLAGSDLSGSEFGQIDWTSFNLQGCDLRQCDLPGLDLRRVNLDGVQINEEQQQGLLEQIGLVVFP	-
AQnr-9	MIKGKCFEGKRFEQQYVAQECFTECRFIDCNFSWLDLSESRFVDCSFYERERELGCQLQGCDLREASFLRCDLTLADLSRSQCLGLEMRDCQAMGINFARASFANQITVKSYFCEAHLTGNNFSYANFDGCLLERCELSGNRWQGANLLGASLAGSDLSGSEFGQIEWTSFNLQGCDLRQCDLPGLDLRRVNLDGVQINEEQQQGLLEQLGLIVFP	Representative
	MIKGKCFEGKRFEQQYVAQECFTECRFIDCNFSWLDLSESRFVDCSFYERERELGCQLQGCDLREASFLRCDLTLADLSRSQCLGLELRDCQAMGINFARASFANQITVKSYFCEAHLTGNNFSYANFDGCLLERCELSGNRWQGASLLGASLAGSDLSGSEFGQIEWTSFNLQGCDLRQCDLPGLDLRRVKLDGVQINEEQQQGLLEQLGLIVFP	-
	MIKGKCFEGKRFEQQDVAQECFTECRFIDCNFSWLDLSESRFVDCSFYERERELGCQLQGCDLREASFLRCDLTLADLSRSQCLGLEMRDCQAMGINFARASFANQITVKSYFCEAHLTGNNFSYANFDGCLLERCELSGNRWQGASLLGASLAGSDLSGSEFGQIEWTSFNLQGCDLRQCDLPGLDLRRVKLDGVQINEEQQQGLLEQLGLIVFP	-
	MIKGKCFEGMRFEQQDVAGECFTECRFIDCNFSWLDLSESRFVDCSFYERERELGCQLQGCDLREASFLRCDLTLADLGRSQCLGLEMRDCQAMGINFARACFANQITIKSYFCEAHLTGNNFSYANFDGCVLERCELTGNRWQGASLLGASLAGSDLSGSAFGQIEWTSFNLQGCDLRQCDLPGLDLRRVNLDGVQINEEQQQGLLEQLGLIVFP	-
	MIKGKCFEGKRFEQQYVAQECFTECRFIDCNFSWLDLSESRFVDCSFYERERELGCQLQGCDLREASFLRCDLTLADLSRSQCLGLEMRDCQAMGINFARASFANQITVKSYFCEAHLTGNNFSYANFDGCLLERCELSGNRWQGASLLGASLAGSDLSGSEFGQIEWTSFNLQGCDLRQCDLPGLDLRRVKLDGVQINEEQQQGLLEQLGLIVFP	-
	MIKGKCFEGKRFEQQYVAQECFTECRFIDCNFSWLDLSESRFVDCSFYERERELGCQLQGCDLREASFLRCDLTLADLSRSQCLGLEMRDCQAMGINFARASFANQITVKSYFCEAYLTGNNFSYANFDGCLLERCELSGNRWQGANLLGASLAGSDLSGSEFGQIEWTSFNLQGCDLRQCDLPGLDLRRVNLDGVQINEEQQQGLLEQLGLIVFP	-
	MIKGKCFEGTRFEQQDVAGECFTECRFIDCNFSWLDLSESRFVDCSFYERERELGCQLQGCDLREASFLRCDLTLADLGRSQCLGLEMRDCQAMGINFARASFANQITIKSYFCEAHLTGNNFSYANFDGCVLERCELTGNRWQGASLLGASLAGSDLSGSAFGQIEWTSFNLQGCDLRQCDLPGLDLRRVNLDGVQINEEQQQGLLEQLGLIVFP	-
	MIKGKCFEGTRFEQQDVAGECFTECRFIDCNFSWLDLSESRFVDCSFYERERELGCQLQGCDLREASFLRCDLTLADLGRSQCLGLEMRDCQAMGINFARASFANQITIKSYFCEAHLTGNNFSYANFDGCVLERCELTGNRWQGASLLGALLAGSDLSGSAFGQIEWTSFNLQGCDLRQCDLPGLDLRRVNLDGVQINEEQQQGLLEQLGLIVFP	-
	MIKGKCFEGKRFEQQYVAQECFTECRFIDCNFSWLDLSESRFVDCSFYERERELGCQLQGCDLREASFLRCDLTLADLSRSQCLGLEMRDCQAMGINFARASFANQITVKSYFCEAHLTGNNFSYANFDGCLLERCELSGNRWQGASLLGASLAGSDLSGSEFGQIEWTSFNLQGCDLRQCDLPGLDLRRVNLDGVQINEDQQQGLLEQLGLIVFP	-
	MIKGKCFEGKRFEQQDVAQECFMECRFIDCNFSWLDLSESRFVDCSFYERERELGCQLQGCDLREASFLRCDLTLADLSRSQCLGLEMRDCQAMGINFARASFANQITVKSYFCEAHLTGNNFSYANFDGCLLERCELSGNRWQGASLLGASLAGSDLSGSEFGQIEWTSFNLQGCDLRQCDLPGLDLRRVKLDGVQINEEQQQGLLEQLGLIVFP	-
	MIKGKCFEGTRFEQQDVAGECFTECRFIDCNFSWLDLSESRFVDCSFYERERELGCQLQGCDLREASFLRCDLTLADLGRSQCLGLEMRDCQAMGINFARASFANQITIKSYFCEAHLTGNNFSYANFDGCVLERCELTGNRWQGASLLGASLAGSDLSGSAFGQIEWTSFNLQGCDLRQCDLPGLDLRRVNLDGVQINEEQQQGLLEQLGLIVFP	-
AQnr-10	MIKGKCFEGKRFEQQDVEGEQFSECRFIDCNFSWLDLSDSRFVDCSFYDRESERGCLLQGCDLREASFLRCDLTLADCSRSQCLGLEMRDCQAVGINFGHASFANQITAKSYFCEAHLTGNNFSYANFDGCLLEKCELGGNRWQGVSLLGASLAGSDLSGSEFGQIDWTSFNLQGCDLRQCDLPGLDLRRVNLDGVQINEEQQQTLLEQIGLVVFP	Representative
	MIKGKCFEGKRFEQQEVEGEQFSECRFIDCNFSWLDLSDSRFVDCSFYDRESERGCLLQGCDLREASFLRCDLTLADCSRSQCLGLEMRDCQAVGINFGHASFANQITAKSYFCEAHLTGNNFSYANFDGCLLEKCELGGNRWQGASLLGASLAESDLSGSEFGQIDWTSFNLQGCDLRQCDLPGLDLRRVNLDGVQINEEQQQTLLEQIGLVVFP	-
	MIKGKCFEGKRFEQQDVEGEQFSECRFIDCNFSWLDLSDSRFVDCSFYDRESERGCLLQGCDLREASFLRCDLTLADCSRSQCLGLEMRDCQAVGINFGHASFANQITAKSYFCEAHLTGNNFSYANFDGCLLEKCELGGNRWQGASLLGASLAGSDLSGSEFGQIDWTSFNLQGCDLRQCDLPGLDLRRVNLDGVQINEEQQQTLLEQIGLVVFP	-
	MIKGKCFEGKRFEQQEVEGEKFSECRFIDCNFSWLDLSDSRFVDCSFYDRESERGCLLQGCDLRETSFLRCDLTLADCSRSQCLGLEMRDCQAVGINFGHASFANQITAKSYFCEAHLTGNNFSYANFDGCLLEKCELGGNRWQGASLLGASLAGSDLSGSEFGQIDWTSFNLQGCDLRQCDLPGLDLRRVNLDGVQINEEQQQTLLEQIGLVVFP	-
	MIKGKCFEGKRFEQQEVEGEQFSECRFIDCNFSWLDLNDSRFVDCSFYDRESERGCLLQGCDLREASFLRCDLTLADCSRSQCLGLEMRDCQAVGINFGHASFANQITAKSYFCEAHLTGNNFSYANFDGCLLEKCELGGNRWQGASLLGASLAGSDLSGSEFGQIDWTSFNLQGCDLRQCDLPGLDLRRVNLDGVQINEEQQQTLLEQIGLVVFP	-
	MIKGKCFEGKRFEQQDVEGEQFSECRFIDCNFSWLDLSDSRFVDCSFYDRESERGCLLQGCDLREASFLRCDLTLADCSRSQCLGLEMRDCQAVGINFGHASFANQITAKSYFCEAHLTGNNFSYANFDGCLLEKCELGGNRWQGASLLGASLAGSDLSGSEFGQIDWTSFNLQGCDLRQCDLPGLDLRRVNLDGVQINEEQQQALLEQIGLVVFP	-
	MIKGKCFEGKRFEQQEVEGEQFSECRFIDCNFSWLDLSDSRFVDCSFYDRESERGCLLQGCDLREASFLRCDLTLADCSRSQCLGLEMRDCQAVGINFGHASFANQITAKSYFCEAHLTGNNFSYANFDGCLLEKCELGGNRWQGASLLGASLAGSDLSGSEFGQIDWTSFNLQGCDLRQCNLPGLDLRRVNLDGVQINEDQQQTLLEQIGLVVFP	-
	MIKGKCFEGKRFEQQEVEGEQFSECRFIDCNFSWLDLSDSRFVDCSFYDRESERGCLLQGCDLRETSFLRCDLTLADCSRSQCLGLEMRDCQAVGINFGHASFANQITAKSYFCEAHLTGNNFSYANFDGCLLEKCELGGNRWQGASLLGASLAGSDLSGSEFGQIDWTSFNLQGCDLRQCDLPGLDLRRVNLDGVQINEEQQQTLLEQIGLVVFP	-
AQnr-11	MIRGKHFEGARFEQQDVEGEHFYESHFIGCDFSWLDLGECRFVDCCFYDRERELGCQLQGCDLREASFLRCDLTLADVSRSQCLGLEMRDCQAMGINFGHASFANQITARSYFCEAHLTGNNFSYASFEGCLLEKCELSGNRWQGANLLGASLAGSDLSGSEFGQIEWTSFKLQGCDLRQCDLPGLDLRRVDLTGVQINEDQQQTLLEQIGIVVFP	Representative
	MIRGKHFEGARFEQQDVEGEHFSGCHFIGCDFSWLDLGECRFVDCCFYDRERELGCQLQGCDLREASFLRCDLTLADVNRSQCLGLEMRDCQAMGINFGHASFANQITARSYFCEAHLTGNNFSYASFEGCLLEKCELSGNRWQGANLLGASLAGSDLSGSEFGQIEWTSFKLQGCDLRQCDLPGLDLRRVDLTGVQINEDQQQTLLEQIGLVVFP	-
	MIRGKHFEGARFEQQDVEGEHFSGCHFIGCDFSWLDLGECRFVDCCFYDRERELGCQLQGCDLREASFLRCDLTLADVSRSQCLGLEMRDCQAMGINFGHASFANQITARSYFCEAHLTGNNFSYASFEGCLLEKCELSGNRWQGANLLGASLAGSDLSGSEFGQIEWASFKLQGCDLRQCDLPGLDLRRVDLTGVQINEDQQQTLLEQIGLVVFP	-
	MIRGKHFEGARFEQQDVEGEHFSGCHFIGCDFSWLDLGECRFVDCCFYDRERELGCQLQGCDLREASFLRCDLTLADVSRSQCLGLEMRDCQAMGINFGHASFANQITARSYFCEAHLTGNNFSYASFEGCLLEKCELSGNRWQGANLLGASLAGSDLSGSEFGQIEWTSFKLQGCDLRQCDLPGLDLRRVDLTGVQINEDQQQTLLEQIGLVVFP	-
	MIRGKHFEGARFEQQDVEGEHFSGCHFIGCDFSWLDLSECRFVDCCFYDRERELGCQLQGCDLREASFLRCDLTLADVSRSQCLGLEMRDCQAMGINFGHASFANQITARSYFCEAHLTGNNFSYASFEGCLLEKCELSGNRWQGASLLGASLAGSDLSGSEFGQIEWTSFKLQGCDLRQCDLPGLDLRRVDLTGVQINEDQQQTLLEQIGLVVFP	-
	MIRGKHFEGARFEQQDVEGEHFSECHFIGCDFSWLDLGECRFVDCCFYDRERELGCQLQGCDLREASFLRCDLTLADVSRSQCLGLEMRDCQAMGINFGHASFANQITARSYFCEAHLTGNNFSYASFEGCLLEKCELSGNRWQGVNLLGASLAGSDLSGSEFGQIEWTSFKLQGCDLRQCDLPGLDLRRVDLTGVQINEDQQQALLEQIGLVVFP	-
	MIRGKHFEGARFEQQDVEGEHFSGCHFIGCDFSWLDLSECRFVDCCFYDRERELGCQLQGCDLREASFLRCDLTLADVSRSQCLGLEMRDCQAMGINFGHASFANQITARSYFCEAHLTGNNFSYASFEGCLLEKCELSGNRWQGASLLGASLAGSDLSGSEFGQIEWTSFKLQGCDLRQCDLPELDLRRVDLTGVQINEDQQQTLLEQIGLVVFP	-
	MIRGKHFEGVRFEQQDVEGEHFSGCHFIGCDFSWLDLGESRFVDCCFYDRERELGCQLQGCDLREASFLRCDLTLADVSRSQCLGLEMRDCQAMGINFGHASFANQITARSYFCEAHMTGNNFSYASFEGCLLEKCELSGNRWQGANLLGASLAGSDLSGSEFGQIEWTSFKLQGCDLRQCDLPGLDLRRVDLTGVQINEDQQQTLLEQIGLVVFP	-
	MIRGKHFEGVRFEQQDVEGEHFSGCHFIGCDFSWLDLGECRFVDCCFYDRERELGCQLQGCDLREASFLRCDLTLADVSRSQCLGLEMRDCQAMGINFGHASFANQITARSYFCEAHLTGNNFSYASFEGCLLEKCELSGNRWQGANLLGASLAGSDLSGSEFGQIEWTSFKLQGCDLRQCDLPGLDLRRVDLTGVQINEDQQQTLLEQIGLVVFP	-
	MIRGKHFEGARFEQQDVEGEHFSGCHFIGCDFSWLDLGECRFVDCCFYDRERELGCQLQGCDLREASFLRCDLTLADVSRSQCLGLEMRDCQAMGINFGHASFANQITARSYFCEAHLTGNNFSYASFEGCLLEKCELSGNRWLGANLLGASLAGSDLSGSEFGQIEWTSFKLQGCDLRQCDLPGLDLRRVDLTGVQINEDQQQTLLEQIGLVVFP	-
AQnr-12	MIKGKCFEGKRFEQQEVEGEQFSGCRFVDCNFSWLDLSDSRFIDCSFYERERELGCLLQGCDMREASFLRCDLTLADLSRSQCLGLEMRDCQAMGINFAHASFANQITAKSYFCEAHLTGNNFSYANFDGCLLEKCELGGNRWQGASLLGASLAGSDLSGSEFGQIDWTSFNLQGCDLRQCDLPGLDLRRVNLDGVQINEEQQQTLLEQIGLVVFP	Representative
	MIKGKCFEGKRFEQQEVEGEQFSECRFIDCNFSWLDLSDSRFVDCSFYDRESERGCLLQGCDLREASFLRCDLTLADCSRSQCLGLEMRDCQAVGINFGHASFANQITAKSYFCEAHLTGNNFSYANFDGCLLEKCELGGNRWQGASLLGASLAGSDLSGSEFGQIDWTSFNLQGCDLPGLDLRRVNLDGVQINEEQQQTLLEQIGLVVFP	-
	MIKGKCFEGKRFEQQEVEGEQFSECRFIDCNFSWLDLSDSRFVDCSFYERERELGCQLQGCDLREASFLRCDLTLADLSRSQCLGLEMRDCQAMGINFAHASFANQITAKSYFCEAHLTGNNFSYANFDGCLLEKCELGGNRWQGASLLGASLAGSDLSGSEFGQIDWTSFNLQGCDLRQCDLPGLDLRRVNLAGVQINEEQQQTLLEQIGILVFP	-
	MIKGKCFEGKRFEQQEVEGEQFSECRFIDCNFSWLDLSDSRFVDCSFYDRESERGCLLQGCDLREASFLRCDLTLADCSRSQCLGLEMRDCQAVGINFGHASFANQITAKSYFCEAHLTGNNFSYANFDGCLLEKCELGGNRWQGASLLGASLAGSDLSGSEFGQIDWTSFNLQGCDLRQCDLPGLDLRRVNLDGVQINEEQQQTLLEQIGLVVFP	-
	MIKGKCFEGKRFEQQEVEGEQFSECRFIDCNFSWLDLSDSRFADCSFYDRESERGCLLQGCDLREASFLRCDLTLADCSRSQCLGLEMRDCQAVGINFGHASFANQITAKSYFCEAHLTGNNFSYANFDGCLLEKCELGGNRWQGASLLGASLAGSDLSGSEFGQIDWTSFNLQGCDLRQCDLPGLDLRRVNLDGVQINEEQQQTLLEQIGLVVFP	-
	MIKGKCFEGKRFEQQEVEGEQFSECRFIDCNFSWLDLSDSRFVDCSFYERERELGCLLQGCDLREASFLRCDLTLADCSRSQCLGLEMRDCQAVGINFGHASFANQITAKSYFCEAHLTGNNFSYANFDGCLLEKCELGGNRWQGASLLGASLAGSDLSGSEFGQIDWTSFNLQGCDLRQCDLPGLDLRRVNLDGVQINEEQQQTLLEQIGLVVFP	-
	MIKGKCFEGKRFEQQEVEGEQFSECRFVDCNFSWLDLSDSRFIDCSFYERERELGCLLQGCDLREASFLRCDLTLADLSRSQCLGLEMRDCQAMGINFAHASFANQITAKSYFCEAHLTGNNFSYANFDGCLLEKCDLGGNRWQGASLLGASLAGSDLSGSEFGQIDWTSFNLQGCDLRQCDLPGLDLRRVNLDGVQINEEQQQTLLEQIGILVFP	-
	MIKGKCFEGKRFEQQEVEGEQFSECRFVDCNFSWLDLSDSRFIDCSFYERERELGCLLQGCDLREASFLRCDLTLADLSRSQCLGLEMRDCQAMGINFAHASFANQITAKSYFCEAHLTGNNFSYANFDGCLLEKCELGGNRWQGASLLGASLAGSDLSGSEFGQIDWTSFNLQGCDLRQCDLPGLDLRRVNLDGVQINEEQQQTLLEQIGILVFP	-
AQnr-13	MIRDKCFVDVRFEQQEVEGEQFEGCRFIGCHFSWLDLAESRFVDCSFYDRERELGCLFQGCDLREASFLRCDLTLADFGRSQCLGLEMRDCQAMGINFAHASFANRITARSYFCEAHLTGNNFSYANFEHCLLERCELSGNRWQGASLLGASLAGSDLSGSEFGQLEWTSFNLQGCDLRQCDLPGLDLRRVDLTGVQINEEQQQGLLEQIGLVVFP	Representative
	MIRDKCFVDVRFEQQEVEGEQFEGCRFIGCHFSWLDLAESRFVACSFYDRERELGCLFQGSDLREASFLRCDLTLADFGRSQCLGLEMRDCQAMGINFANASFANRITARSYFCEAHLTGNNFSYANFEHCLLERCELSGNRWQGASLLGASLAGSDLSGSEFGQLEWTSFNLQGCDLRQCDLPGLDLRRVDLTGVQINEEQQQGLLEQIGLVVFP	-
	MIRDKCFADVRFEQQEVEGEQFEGCRFLGCHFSWLDLAESRFVDCSFYDRERELGCLFQGCDLREASFLRCDLTLADFGRSQCLGLEMRDCQAMGINFAHASFANRITAKSYFCEAHLTGNNFSYANFEHCLLERCELSGNRWQGASLLGASLAGSDLSGSEFGQLEWTSFNLQGCDLRQCDLPGLDLRRVDLTGVQINEEQQQGLLEQIGLVVFP	-
	MIRDKCFVEVRFEQQEVEGEQFEGCRFIGCHFSWLDLAESRFVGCSFYDRERELGCLFQGSDLREASFLRCDLTLADFGRSQCLGLEMRDCQAMGINFAHASFANRITARSYFCEAHLTGNNFSYANFEHCLLERCELSGNRWQGASLLGASLAGSDLSGSEFGQLEWTSFNLQGCDLRQCDLPGLDLRRVDLTGVQINEEQQQGLLEQIGLVVFP	-
	MIRDKCFADVRFEQQEVEGEQFEGCRFIGCHFSWLDLAESRFVDCSFYDRERELGCLFQGCDLREASFLRCDLTLADFGRSQCLGLEMRDCQAMGINFAHASFANRITAKSYFCEAHLTGNNFSYANFEHCLLERCELSGNRWQGASLLGASLAGSDLSGSEFGQLEWTSFNLQGCDLRQCDLPGLDLRRVDLTGVQINEEQQQGLLEQIGLVVFP	-
	MIRDKCFVDVRFEQQEVEGEQFEGCRFLGCHFSWLDLAESRFVDCSFYDRERELGCLFQGSDLREASFLRCDLTLADFGRSQCLGLEMRDCQAMGINFAHASFANRITAKSYFCEAHLTGNNFSYANFEHCLLERCELSGNRWQGASLLGASLAGSDLSGSEFGQLEWTSFNLQGCDLRQCDLPGLDLRRVDLTGVQINEDQQQALLEQIGLVVFP	-
AQnr-14	MIKGKCFEGKRFEQQEVEGEQFADCRFIDCNFSWLDLSESRFVDCSFYERERELGCSLQGCDLREASFLRCDLTLADLSRSQCLGLELRDCQAMGINFARASFANQITVKSYFCEAHLTGNNFSYANFDGCLLERCELSGNRWQGASLLGASLAGSDLSGSEFGQIDWASFNLQGCDLRQCDLPGLDLRLVKLDGVQISEDQQQGLLEQIGMVVFP	Representative
	MIKGKCFEGKRFEQQEVEGEQFADCRFIDCNFSWLDLSESRFVDCSFYERERELGCSLQGCDLREASFLRCDLTLADLSRSQCLGLELRDCQAMGINFARASFANQITVKSYFCEAHLTGNNFSYANFDGCLLERCELSGNRWQGASLLGASLAGSDLSGSEFGQIDWRSFNLQGCDLRQCDLPGLDLRLVKLDGVQISEEQQQGLLEQIGMVVFP	-
	MIKGKCFEGKRFEQQEVEGEQFADCRFIDCNFSWLDLSESRFVDCSFYERERELGCSLQGCDLREASFQRCDLTLADLSRSQCLGLELRDCQAMGINFARASFANQITVKSYFCEAHMTGNNFSYANFDGCLLERCELSGNRWQGASLLGASLAGSDLSGSEFGQIDWASFNLQGCDLRQCDLPGLDLRLVKLDGVQISEDQQQGLLEQIGMVVFP	-
	MIKGKCFEGKRFEQQEVEGEQFADCRFIDCNFSWLDLSESRFVDCSFYERERELGCSLQGCDLREASFLRCDLTLADLSRSQCLGLELRDCQAMGINFARASFANQITVKSYFCEAHLTGNNFSYANFDGCLLERCELSGNRWQGASLLGASLAGSDLSGSEFGQIDWRSFNLQGCDLRQCDLPGLDLRLVKLDGVQISEDQQQGLLEQIGMVVFP	-
	MIKGKCFEGKRFEQQEVEGEQFADCRFIDCNFSWLDLSESRFVDCSFYERERELGCSLQGCDLREASFLRCDLTLADLSRSQCLGLELRDCQAMGINFARASFANQITVKSYFCEAHLTGNNFSYANFDGCLLERCELSGNRWQGASLLGASLAGSDLSGSEFGQIDWRSFNLQGCDLRQCDLPGLDLRLVKLDGVQISEEQQQGLLEQIGMIVFP	-
	MIKGKCFEGKRFEQQEVEGEQFADCRFIDCNFSWLDLSESRFVDCSFYERERELGCSLQGCDLREASFLRCDLTLADLSRSQCLGLELRDCQAMGINFARASFANQITVKSYFCEAHLTGNNFSYANFDGCLLERCELSGNRWQGASLLGASLAGSDLSGSEFGQIDWRSFNLQGCDLRQCDLPGLDLRLVKLDGVQIGEDQQQGLLEQIGIVVFP	-
AQnr-15	MVKGKTFQGHRFEADEVEGEQFEHCVFLGCNFSWLDLRECRFVECRFYDRETEQHCQLQGCDLREASFLRCDLTLADLSRSQCLGLAMRDCQAVGINLAQASFANQITPKSYFCEAYLTGNNFSFANLESCLLERCELSNNRWQNANLSGASLVGSDLSHGEFGQFDWQSVRLTDCDLRGCDLPGLDLRRVDLKGAQISEYQQQGLLETLGIQVFP	Representative
	MVKGKTFQGHRFAADEVEGEQFEHCLFLGCNFSWLDLRECRFVECRFYDRETEQHCLLQGCDLREASFLRCDLTLADLSRSQCLGLEMRDCQAVGINLAQASFANQITPKSYFCEAYLTGNNFSFANLESCLLERCELSNNRWQNANLRGASLVGSDLSHGEFDQFDWQSVTLTGCDLRGCDLPGLDLRRVDLQGVQISEYQQQGLLETLGIQVFP	-
	MVKGKTFQGHRFAADEVEGEQFEHCLFLGCNFSWLDLRECRFVECRFYDRETEQHCLLQGCDLREASFLRCDLTLADLSRSQCLGLEMRDCQAVGINLAQASFANQITPKSYFCEAYLTGNNFSFANLESCLLERCELSSNRWQNANLRGASLVGSDLSHGEFGQFDWQSVTLTGCDLRGCDLPGLDLRRVDLQGVQISEYQQQGLLETLGIQVFP	-
	MVKGKTFQGHRFEADEVEGEQFEHCLFLGCNFSWLDLRECRFVECRFYDRETEQHCLLQGCDLREASFLRCDLTLADLSRSQCLGLEMRDCQAVGINLAQASFANQITPKSYFCEAYLTGNNFSFANLESCLLERCELSNNRWQNANLRGASLVGSDLSHGEFGQFDWQSVTLTGCDLRGCDLPGLDLRRVDLQGVQISEYQQQGLLETLGIQVFP	-
AQnr-16	MIKGKCFEGKRFEQQEVAEQQFEGCRFIDCNFSWLDLGESRFVDCSFFDRERELGCQFQGCDLREASFLRCDLTLADLSRSQCLGLEMRDCQAMGINFAHASFANQITVKSYFCEAHLTGNNFNYANFDGCLLEKCELGGNRWQGASLLGASLAGSDLSGSEFGQIDWTSFNLQGCDLRQCDLPGLDLRRVNLDGVQINEEQQQGLLEQIGLVVFP	Representative
	MIKGKCFEGKRFEQQEVAEQQFDGCRFIDCNFSWLDLGESRFVDCSFFDRERELGCQFQGCDLREASFLRCDLTLADFSRSQCLGLEMRDCQAMGINFAHASFANQITIKSYFCEAHLTGNNFSYANFEGCLLEKCELGGNRWQGASLLGASLAGSDLSGSEFGQIDWTSFNLQGCDLRQCDLPGLDLRRVNLDGVQINEEQQQGLLEQIGLVVFP	-
	MIKGKCFEGKRFEQQEVAEQQFEGCRFIDCNFSWLDLGESRFVDCSFYERERELGCQFQGCDLREASFLRCDLTLADLSRSQCLGLEMRDCQAMGINFAHASFANQITVKSYFCEAHLTGNNFSYANFDGCLLEKCELGGNRWQGASLLGASLAGSDLSGSEFGQIDWTSFNLQGCDLRQCDLPGLDLRRVNLDGVQINEEQQQGLLEQIGLVVFP	-
	MIKGKCFEGKRFEQQEVAEQQFEGCRFIDCNFSWLDLGESRFVDCSFFDRERELGCQFQGCDLREASFLRCDLTLADFSRSQCLGLEMRDCQAMGINFAHASFANQITVKSYFCEAHLTGNNLSYANFEGCLLEKCELGGNRWQGASLLGASLAGSDLSGSEFGQIDWTSFNLQGCDLRQCDLPGLDLRRVNLDGVQINEEQQQGLLEQIGLVVFP	-
AQnr-17	MIKGKTFEGKRFEQQEVEGEQFSDCRFIGCNFSWLDLSESRFVDCSFYERERELGCQLQGCDLREASFLRCDLTLADLSRSQCLGLEMRDCQAMGINFAQASFANQITVKSYFCEAHLTGNNFSYANFDGCLLERCELSGNRWQGASLRGASLAGSDLSGAEFGQIDWSSFNLQGCDLRQCDLPGLDLRRVNLDGVQISEEQQQGLLEQIGLIVFP	Representative
	MIKGKTFEGKRFEQQEVEDEQFSDCRFIGCNFSWLDLSESRFVDCSFYERERELGCQLQGCDLREASFLRCDLTLADLSRSQCLGLEMRECQAMGINFAQASFANQITAKSYFCEAHLTGNNFSYANFDGCLLERCELSGNRWQGASLRGASLAGSDLSGAEFGQIDWTSFNLQGCDLRQCDLPGLDLRRVNLDGVQINEEQQQGLLEQIGLIVFP	-
	MIKGKTFEGKRFEQQEVEGEQFSDCRFIGCNLSWLDLSESRFVDCSFYERERELGCQLQGCDLREASFLRCDLTLADLSRSQCLGLEMRDCQAMGINFAQASFANQITVKSYFCEAHLTGNNFSYADFDGCLLERCELSGNRWQGASLRGASLAGSDLSGAEFGQIDWSSFNLQGCDLRQCDLPGLDLRRVNLDGVQISEEQQGLLEQIGLIVFP	-
AQnr-18	MIKGRCFEGVHFEQQEVEGEQFQGCRFIGCTFSWLDLGESRFVDCSFYDRERELGCLFQGCDLREASFLRCDLTLADFGRSQCLGLEMRDCQAMGINFAHASFANRITAKSYFCEAHLTGNNFSYANFESCLLERCELAGNRWQGANLLGASLAGSDLSGSEFGRIDWTSFNLQGCDRASAICPVWICAGSTSPGCRSMKISSRGCWSRSGWWSSPERGGKEVSFHHRGGRCGASPAKQKACAMQTFCQVKW	Representative
	MIKGRCFEGVHFEQQEVEGEQFQGCRFIGCTFSWLDLGESRFVDCSFYDRKRELGCLFQGCDLREASFLRCDLTLADFGRSQCLGLEMRDCQAMGINFAHASFANRITAKSYFCEAHLTGNNFSYANFESCLLERCELAGNRWQGANLLGASLAGSDLSGSEFGQIDWTSFNLQGCDRASAICPVWICAGSTSPGCRSMKISSRGCWSRSGWWSSPERGGKEVSFHHRGGRCGASPAKQKACAMQTFCQVKW	-
AQnr-19	MIKGKQFEGVRFEPQDVEGGQFSGCRFIGCNFSWLDLSESRFIDCSFYDRESERGCLLQGCDLREASFLRCDLTMADCSRSQCLGLEMRDCQAVGINFSHASFANQITAKSYFCEAHLTGNNFSYASFEGCLLEQCELTGNRWQGANLFGASLAGSDLSGSEFGQIEWTSFKLQGCDLRQCDLPGLDLRRVDLQGVQINEDQQQTLLEQIGLVVFP	Representative
	MIKGKQFEGVRFEQQDVEGEQFSGCRFIGCNFSWLDLSDSRFIDCSFYDRESERGCLLQGCDLREASFLRCDLTMADCSRSQSLGLEMRDCQAVGINFAHASFANQITAKSYFCEAHLTGNNFSYASFEGCLLEQCELTGNRWQGANLFGASLAGSDLSGCEFGQIEWTSFKLQGCDLRQCDLPGLDLRRVDLQGVQINEDQQQMLLEQIGLVVFP	-
AQnr-20	MVSDKTFRQHRFEADEVAGQRFERCLFLACNFSWLDLRECRFVDCRFYDREEELTCQLQGCDLREASFLRCDLTLANLSRSECLGLEMRDCQAMGIDLSQASFANRITPSSYFCEAYLTGNNFSFANLASCLLERCELHGNRWQNANLRGASLAGSDLRDGEFGQFDWQEVTLTGCDLRGCDLPGLDLRRVDLSGVQINEEQQRGLLEQIGLVVFP	Representative
	MVSDKTFRQHRFEADEVAGQRFERCLFLACNFSWLDLRECRFIDCRFYDREEELTCQLQGCDLREASFLRCDLTLANLSRSECLGLEMRDCQAMGIDLSQASFANRITPSSYFCEAYLTGNNFSFANLASCLLERCELHGNRWQNANLRGASLAGSDLRDGEFGQFDWQEVTLTGCDLRGCDLPGLDLRRVDLSGVQINEEQQRGLLEQIGLVVFP	-
AQnr-21	MLKTDRIFERENFSHHDFQNATFKNCHFYMCSFDHADLRDAKFIDCRFIESKALEGCSFRFANLKDASFTNCMLAMSLFNGANCMGLELRKCDLKGANFQGANFANRVSNTMFFCSAFITGCNLTYCNFERVLLEKCDLFENRWNGANLAGATLKGSDLSRCEFSPEQWGTFNVEQCDLTHVELDGLDVRRVSLFGVKICDWQQEQLLAPFGLIII	Representative
	MLKTDLIFERENFSHHDFQNAIFKNCHFYMCSFDHADLRDAKFIDCRFIESKALEGCSFRFANLKDASFTNCMLAMSLFNGANCMGLELRKCDLKGANFQGANFANRVSNTMFFCSAFITGCNLTYCNFERVLLEKCDLFENRWNGANLAGATLKGSDLSRCEFSPEQWGTFNVEQCDLTHVELDGLDVRRVSLFGVKICDWQQEQLLAPFGLIII	-
AQnr-22	MMISYQELVRTFPNLRDATFINCKFIEQGDIEGCHFDVADLRDASFQQCQLAMANFSNANCYGIELRECDLKGANFSRANFANQVSNRMYFCSAFITGCNLSYANMERVCLEKCELFENRWIGTHLAGASLKESDLSRGVFSEDVWGQFSLQGANLCHAELDGLDPRKVDTSGIKIASWQQEQLLEALGIVVFPD	Representative
	MMSLWDALRMNMMISYQELVRTFPNLRDATFINCKFIEQGDIEGCHFDVADLRDASFQQCQLAMANFSNANCYGIELRECDLKGANFSRANFANQVSNRMYFCSAFITGCNLSYANMERVCLEKCELFENRWIGTHLAGASLKESDLSRGVFSEDVWGQFSLQGANLCHAELDGLDPRKVDTSGIKIASWQQEQLLEALGIVVFPD	-
AQnr-23	MIRDKQFVDVRFEQQDVEGEQFSECRFIGCNFSWLDLSDSRFNDCSFYDRESERGCLLQGCDLREASFLRCDLTMADCSRSQCLGLELRDCQAVGINFGHASFANQITAKSYFCEAHLTGNNFSYASFEGCLLEKCELTENRWQGANLFGASLAGSDLSGSEFGQIDWTSFKLQGCDLRQCDLSGLDLRRVDPRGADQRGSAADLAGADRSGCLPLSRAKN	Representative
AQnr-24	MIKGKCLEGKRFEQQEVADEQFVECRFIDCTFSWLDLSECRFVDCSFYERERELGCQLQGCDLREASFLRCDLTLADLSRSQCLGLELRDCQAMGINFARASFANQITVRSYFCEAHLTGNNFSYANFEGCLLEKCELSGNCWQGANLLSASLAGSDLSGSEFGQIDWTSFNLQGCDLRQCDLPGLDLRRVNLDGVQISEEQQQGLLEQIGLIVFP	Representative
AQnr-25	MIKGKCFEGKRFEQQEVEGEQFVECRFIGCTFSWLDLSESRFVDCSFYERERELGCQLQGCDLREASFLRCDLTLADLSRSQCLGLELRDCQAMGINFARASFANQITARSYFCEAHLTGNNFSYASFEGCLLEKCELSGNRWQGANLLGASLAGSDLSGSEFGQIDWSSFNLQGCDLRQCDLPGLDLRRVNLDGVQISEDQQQGLLEQIGLIVFP	Representative
AQnr-26	MIRGKQFVDVRFEQQDVEGGQFSDCRFIGCNFSWLDLSDSRFIDCSFYDRESERGCLLQGCDLRETSFLRCDLTMADCSRSQCLGLEMRDCQAVGINFGHASFANQITAKSYFCEAHLTGNNFSYASFEGCLLEKCELTGNRWQGANLFGASLAGSDLSGGEFGQIEWTSFKLQGCDLRQCDLPGLDLRRVDLHGVQINEDQQQMLLEQIGLVVFP	Representative
AQnr-27	MIKGKCFDGKRFEQQDVEEEQFDGCRFVDCNFSWLDLSESRFVDCTFYERESERGCLLQGCDLRETSFLRCDLTMADCSLSQCLGLEMRDCQAMGINFARASFANQITAKSYFCEAHLTGNNFSYASFEGCLLEKCDLTGNRWQGASLLGASLAGSDLSGSEFGQIDWASFNLQGCDLRQCDLPGLDLRRINLDGVQINEEQQQGLLEQIGLVVFP	Representative
AQnr-28	MIKGKCFDGKRFEQQDVEGGQFSECRFIGCNFSWLDLSDSRFIDCSFYDRESERGCLLQGCDLRETSFLRCDLTMADCSLSQCLGLEMRDCQAMGINFARASFANQITAKSYFCEAHLTGNNFSYANFDGCLLEQCELSGNRWQGASLLGASLAGSDLSGSEFGQIDWASFNLQGCDLRQCDLPGLDLRRINLDGVQINEEQQQGLLEQIGLVVFP	Representative
AQnr-29	MEKGKTFQGHRFEADEVEGEQFEHCLFLGCNFSWLDLRECRFVECRFYDRETEQHCLLQGCDLREASFLRCDLTLADLSRSQCLGLEMRDCQAVGINLAQASFANQITPKSYFCEAYLTGNNFSFANLESCLLERCELSNNRWQNANLRGASLAGSDMSHGEFGQFDWQSVTLTGCDLRGCDLPGLDLRRVDLQGVQISEYQQQGLLETLGIQVFP	Representative
AQnr-30	MIRGKQFVDVRFEQQDVEGEQFSECRFIGCKFSWLDLSESRFVDCSFYERERELGCQLQGCDLREASFLRCDLTLADLSRSQCLGLEMRDCQAMGINFARASFANQITVKSYFCEAHLTSNNFSYANFDGCLLERCELTGNRWQGASLLGASLAGSDLSGSEFGQIEWTSFNLQGCDLRQCDLPGLDLRRVKLDGVQINEEQQQGLLEQLGLIVFP	Representative
AQnr-31	MIKGKCFEGKRFEQQDVEEEQFDGCRFVDCTFYERERELGCQLQGCDLREASFLRCDLTLADLSRSQCLGLEMRDCQAMGINFAHASFANQITVKSYFCEAHLTGNNFSYANFDGCLLERCELSGNRWQGASLLGASLAGSDLSGSEFGQIDWASFNLQGCDLRQCDLPGLDLRRINLDGVQINEEQQQDLLEQIGLVVFP	Representative
mfpA	MQQWVDCEFTGRDFRDEDLSRLHTERAMFSECDFSGVNLAESQHRGSAFRNCTFERTTLWHSTFAQCSMLGSVFVACRLRPLTLDDVDFTLAVLGGNDLRGLNLTGCRLRETSLVDTDLRKCVLRGADLSGARTTGARLDDADLRGATVDPVLWRTASLVGARVDVDQAVAFAAAHGLCLAGG	Representative
QnrA1	MDIIDKVFQQEDFSRQDLSDSRFRRCRFYQCDFSHCQLQDASFEDCSFIESGAVEGCHFSYADLRDASFKACRLSLANFSGANCFGIEFRECDLKGANFSRARFYNQVSHKMYFCSAYISGCNLAYTNLSGQCLEKCELFENNWSNANLSGASLMGSDLSRGTFSRDCWQQVNLRGCDLTFADLDGLDPRRVNLEGVKICAWQQEQLLEPLGVIVLPD	Representative
	MDIIDKVFQQEDFSRQDLSDSRFRRCRFYQCDFSHCQLRDASFEDCSFIESGAVEGCHFSYADLRDASFKACRLSLANFSGANCFGIEFRECDLKGANFSRARFYNQVSHKMYFCAAYISGCNLAYANLSGQCLEKCELFENNWSNANLSGASLMGSDLSRGTFSRDCWQQVNLRGCDLTFADLDGLDPRRVNLEGVKICAWQQEQLLEPLGIIVLPD	-
	MDIIDKVFQQEDFSRQDLSDSRFRRCRFYQCDFSHCQLRDASFEDCSFIESGAVEGCHFSYADLRDASFKACRLSLANFSGANCFGIEFRECDLKGANFSRARFYNQISHKMYFCSAYISGCNLAYANLSGQCLEKCELFENNWSNANLSGASLMGSDLSRGTFSRDCWQQVNLRGCDLTFADLDGLDPRRVNLEGVKICAWQQEQLLEPLGVIVLPD	-
	MDIIDKVFQQEDFSRQDLSDSRFRRCRFYQCDFSHCQLRDASFEDCSFIESGAVEGCHFSYADLRDASFKACRLSLANFSGANCFGIEFRECDLKGANFSRARFYNQISHKMYFCSAYISGCNLAYANLNGQCLEKCELFENNWSNANLSGASLMGSDLSRGTFSRDCWQQVNLRGCDLTFADLDGLDPRRVNLEGVKICAWQQEQLLEPLGVIVLPD	-
	MDIIDKVFQQEDFSRQDLSDSRFRRCRFYQCDFSHCQLRDASFEDCSFIESGAVEGCHFSYADLRDASFKACRLSLANFSGANCFGIEFRECDLKGANFSRARFYNQISHKMYFCSAYISGCNLAYANLSGQCLEKCELFENNWSNANLSGASLMGSDLSCGTFSRDCWQQVNLRGCDLTFADLDGLDPRRVNLEGVKICAWQQEQLLEPLGVIVLPD	-
	MDIIDKVFQQEDFSRQDLSDSRFRRCRFYQCDFSHCQLRDASFEDCSFIESGAIEGCHFSYADLRDASFKACRLSLANFSGANCFGIEFRECDLKGANFSRARFYNQISHKMYFCSAYISGCNLAYANLSGQCLEKCELFENNWSNANLSGASLMGSDLSHGTFSRDCWQQVNLRGCDLTFADLDGLDPRRVNLEGVKICAWQQEQLLEPLGVIVLPD	-
	MDIIDKVFQQEDFSRQDLSDSRFRRCRFYQCDFSHCQLRDASFEDCSFIESGAVEGCHFSYADLRDASFKACRLSLANFSGANCFGIEFRECDLKGANFSRARFYNQISHKMYFCSAYISGCNLAYANLSGQCLEKCELFENNWSNANLSGASLMGSDLSHGTFSRDCWQQVNLRGCDLTFADLDGLDPRRVNLEGVKICAWQQEQLLEPLGVIVLPD	-
QnrAS	MAKYNEIFDNVDFSKQDLRESYFEGCKFYRCDFNRTNLRDSRFVDCVFIEQGAIEGCHFDYSDLRDASFKRCRLTMSNFKGANCFGVEFRECDLKGANFVQASFVNQISHQMYFCSAYITGCNLSYANFERLCIEKCDLFENKWNGANLQGASFKGSDLSRGAFSEDSWGQFRMQDANLCHCELDGLDPRRIDLTGVKICAWQQEQLLEPLGLVVLPD	Representative
QnrB4	MTLALVGEKIDRNRFTGEKVENSTFFNCDFSGADLSGTEFIGCQFYDRESQKGCNFSRANLKDAIFKSCDLSMADFRNINALGIEIRHCRAQGSDFRGASFMNMITTRTWFCSAYITNTNLSYANFSKVVLEKCELWENRWMGTQVLGATFSGSDLSGGEFSSFDWRAANVTHCDLTNSELGDLDIRGVDLQGVKLDSYQASLLLERLGIAVMG	Representative
	MMTLALVGEKIDRNRFTGAKVENSTFFNCDFSGADLSGTEFIGCQFYDRESQKGCNFSRAILKDAIFKSCDLSMADFRNVSALGIEIRHCRAQGSDFRGASFMNMITTRTWFCSAYITNTNLSYANFSKVVLEKCELWENRWMGTQVLGATFSGSDLSGGEFSSFDWRAANFTHCDLTNSELGDLDVRGVDLQGVKLDSYQASLILERLGIAVMG	-
	MMTLALVGEKIDRNRFTGAKVENSTFFNCDFSGADLSGTEFIGCQFYDRESQKGCNFSRAILKDAIFKSCDLSMADFRNVSALGIEIRHCRAQGSDFRGASFMNMITTRTWFCSAYITNTNLSYANFSKVVLEKCELWENRWMGTQVLGATFSGSDLSGGEFSSFDWRAANFTHCDLTNSELGDLDVRGVDLQGVKLDSYQASLILERLGIAVIG	-
	MMTLALVGEKIDRNRFTGEKVENSTFFNCDFSGADLCGTEFIGCQFYDRESQKGCNFSRANLKDAIFKSCDLSMADFRNINALGIEIRHCRAQGSDFRGASFMNMITTRTWFCSAYITNTNLSYANFSKVVLEKCELWENRWMGTQVLGATFSGSDLSGGEFSSFDWRAANVTHCDLTNSELGDLDIRVVDLQGVKLDSYQASLLLERLGIAVMG	-
	MMTLALVGEKIDRNRFTGAKVENSTFFNCDFSGADLSGTEFIGCQFYDRESQKGCNFSRAILKDAIFKSCDLSMAGFRNVSALGIEIRHCRAQGSDFRGASFMNMITTRTWFCSAYITNTNLSYANFSKVVLEKCELWENRWMGTQVLGATFSGSDLSGGEFSSFDWRAANFTHCDLTNSELGDLDVRGVDLQGVKLDSYQASLILERLGIAVIG	-
	MTLALVGEKIDRNRFTGVKVENSTFFNCDFSGTDLSGTEFIGCQFYDRESQKGCNFSRAILKDAIFKSCDLSMADFRNASALGIEIRHCRAQGSDFRGASFMNMITTRTWFCSAYITNTNLSYANFSKVVLEKCELWENRWMGTQVLGATFSGSDLSGGEFSSFDWRAANFTHCDLTNSELGDLDVRGVDLQGVKLDSYQASLILERLGIAVIG	-
	MTLALVGEKIDRNRFTGEKVENSTFFNCDFSGADLSGTEFIGCQLYDRESQKGCNFSRANLKDAIFKSCDLSMADFRNINALGIEIRHCRAQGSDFRGASFMNMITTRTWFCSAYITNTNLSYANFSKVVLEKCELWENRWMGTQVLGATFSGSDLSGGEFSSFDWRAANVTHCDLTNSELGDLDIRGVDLQGVKLDSYQASLLLERLGIAVMG	-
QnrB35	MALALIGEKIDRNRFTGAKVENSTFFNCDFSGADLSGTEFIGCQFYDRESQKGCNFSRAILKDAIFKSCDLSMADFRNVSALGIEIRHCRAQGADFRGASFMNMITTRTWFCSAYITNTNLSYANFSKAVLEKCELWENRWMGTQMLGATLSGSDLSGGEFSSFDWRTANFTHCDLTNSELGDLDIRGVDLQGVKLDSYQAALLMERLGIAVIG	Representative
	MALALIGEKIDRNRFTGEKVENSTFFNCDFSGADLSGTEFIGCQFYDRESQKGCNFSRAILKDAIFKSCDLSMADFRNVSALGIEIRHCRAQGADFRGASFMNMITTRTWFCSAYITNTNLSYANFSKAVLEKCELWENRWMGTQVLGATLSGSDLSGGEFSSFDWRTANFTHCDLTNSELGDLDIRGVDLQGVKLDSYQAALLMERLGIAVIG	-
	MALALIGEKIDRNRFTGEKVENSTFFNCDFSGADLSGTEFIGCQFYDRESQKGCNFSRAILKDAIFKSCDLSMADFRNVSALGIEIRHCRAQGADFRGASFMNMITTRTWFCSAYITNTNLSYANFSKAVLEKCELWENRWMGTQVLGATLSGSDLSGGEFSSFDWRTANFTHCDLTNSELGDLDIRGVDLQGVKLDSYQAVLLMERLGIAVIG	-
QnrB1	MTLALVGEKIDRNRFTGEKVENSTFFNCDFSGADLSGTEFIGCQFYDRESQKGCNFSRAMLKDAIFKSCDLSMADFRNVSALGIEIRHCRAQGADFRGASFMNMITTRTWFCSAYITNTNLSYANFSKVVLEKCELWENRWMGTQVLGATFSGSDLSGGEFSTFDWRAANFTHCDLTNSELGDLDIRGVDLQGVKLDSYQASLLMERLGIAVIG	-
	MALALVGEKIDRNRFTGEKIENSTFFNCDFSGADLSGTEFIGCQFYDRESQKGCNFSRAMLKDAIFKSCDLSMADFRNSSALGIEIRHCRAQGADFRGASFMNMITTRTWFCSAYITNTNLSYANFSKVVLEKCELWENRWIGAQVLGATFSGSDLSGGEFSTFDWRAANFTHCDLTNSELGDLDIRGVDLQGVKLDNYQASLLMERLGIAVIG	Representative
	MALALVGEKINRNRFTGEKIENSTFFNCDFSGADLSGTEFIGCQFYDRESQKGCNFSRAMLKDAIFKSCDLSMADFRNASALGIEISHCRAQGADFRGASFMNMITTRTWFCSAYITNTNLSYANFSKVVLEKCELWENRWMGAQVLGATFSGSDLSGGEFSTFDWRAANFTHCDLTNSELGDLDIRRVDLQGVKLDNYQASLLMERLGIAIIG	-
	MTPLLYKKTGTNMALALVGEKIDRNRFTGEKIENSTFFNCDFSGADLSGTEFIGCQFYDRESQKGCKFSRAMLKDAIFKSCDLSMADFRNSSALGIEIRHCRAQGADFRGASFMNMITTRTWFCSAYITNTNLSYANFSKVVLEKCELWENRWMGAQVLGATFSGSDLSGGEFSTFDWRAANFTHCDLTNSELGDLDIRGVDLQGVKLDNYQASLLMERLGIAVIG	-
	MTPLLYKNTGIDMTLALVGEKIDRNRFTGEKVENSTFFNCDFSGADLSGTEFIGCQFYDRESQKGCNFSRAMLKDAIFKSCDLSMADFRNVSALGIEIRHCRAQGADFRGASFMNMITTRTWFCSAYITNTNLSYANFSKVVLEKCELWENRWMGTQVLGATFSGSDLSGGEFSTFDWRAANFTHCDLTNSELGDLDIRGVDLQGVKLDSYQASLLMERLGIAIIG	-
	MTPLLYKKTGTNMALALVGEKIDRNRFTGEKIENSTFFNCDFSGADLSGTEFIGCQFYDRESQKGCNFSRAMLKDAIFKSCDLSMADFRNASALGIEIRHCRAQGADFRGASFMNMITTRTWFCSAYITNTNLSYANFSKVVLEKCELWENRWMGAQVLGATFSGSDLSGGEFSTFDWRAANFTHCDLTNSELGDLDIRGVDLQGVKLDNYQASLLMERLGIAVIG	-
	MALALVGEKIDRNRFTGEKIENSTFFNCDFSGADLSGTEFIGCQFYDRESQKGCNFSRAMLKDAIFKSCDLSMADFRNASALGIEIRHCRAQGADFRGASFMNMITTRTWFCSAYITNTNLSYANFSKVVLEKCELWENRWMGAQVLGATFSGSDLSGGEFTTFDWRAANFTHCDLTNSELGDLDIRGVDLQGVKLDNYQASLLMERLGIAIIG	-
	MALALVGEKIDRNRFTGEKIENSTFFNCDFSGADLSGTEFIGCQFYDRESQKGCNFSRAMLKDAIFKSCDLSMADFRNASALGIEIRHCRAQGADFRGASFMNMITTRTWFCSAYITNTNLSYANFSKVVLEKCELWENRWMGAQVLGATFSGSDLSGGEFSTFDWRAANFTHCDLTNSELGDLDIRGVDLQGVKLDNYQASLLMERLGIAIIG	-
	MLSLLYKNTGIDMTLALVGEKIDRNRFTGEKVENSTFFNCDFSGADLSGTEFIGCQFYDRESQKGCNFSRAMLKDAIFKSCDLSMADFRNVSALGIEIRHCRAQGADFRGASFMNMITTRTWFCSAYITNTNLSYANFSKVVLEKCELWENRWMGTQVLGATFSGSDLSGGEFSTFDWRAANFTHCDLTNSELGDLDIRGVDLQGVKLDNYQASLLMERLGIAVIG	-
	MTPLLYKKTGTNMALALVGEKIDRNRFTGEKIENSTFFNCDFSGADLSGTEFIGCQFYDRESQKGCNFSRAMLKDAIFKSCDLSMADFRNASALGIEIRHCRAQGADFRGASFMNMITTRTWFCSAYITNTNLSYANFSKVVLEKCELWENRWMGAQVLGATFSGSDLSGGEFSTFDWRAANFTHCDLTNSELGDLDIRRVDLQGVKLDNYQASLLMERLGIAIIG	-
	MTPLLYKKTGTNMALALVGEKIDRNRFTGEKIDNSTFFNCDFSGADLSGTEFIGCQFYDRESQKGCNFSRAMLKDAIFKSCDLSMADFRNASALGIEIRHCRAQGADFRGASFMNMITTRTWFCSAYITNTNLSYANFSKVVLEKCELWENRWMGAQVLGATFSGSDLSGGEFSTFDWRAANFTHCDLTNSELGDLDIRGVDLQGVKLDNYQASLLTERLGIAIIG	-
	MTPLLYKKTGTNMALALVGEKIDRNRFTGEKIESSTFFNCDFSGADLSGTEFIGCQFYDRESQKGCNFSRAMLKDAIFKSCDLSMADFRNANALGIEIRHCRAQGADFRGASFMNMITTRTWFCSAYITNTNLSYANFSKVVLEKCELWENRWMGAQVLGATFSGSDLSGGEFSTFDWRAANFTHCDLTNSELGDLDIRGVDLQGVKLDNYQASLLMERLGIAIIG	-
	MTPLLYIKTGTNMALALVGEKIDRNRFTGEKIENSTFFNCDFSGADLSGTEFIGCQFYDRESQKGCNFSRAMLKDAIFKSCDLSMADFRNASALGIEIRHCRAQGADFRGASFMNMITTRTWFCSAYITNTNLSYANFSKVVLEKCELWENRWMGTQVLGATFSGSDLSGGEFSTFDWRAANFTHCDLTNSELGDLDIRGVDLQGVKLDNYQASLLMERLGIAIIG	-
	MTPLLYKKTGTNMALALVGEKIDRNRFTGEKIENSTFFNCDFSGADLSGTEFIGCQFYDRESQKGCNFSRAMLKDAIFKSCDLSMADFRNSSALGIEIRHCRAQGADFRGASFMNMITTRTWFCSAYITNTNLSYANFSKVVLEKCELWENRWMGAQVLGATFSGSDLSGGEFSTFDWRAANFTHCDLTNSELGDLDIRGVDLQGVKLDNYQASLLMERLGIAVIG	-
	MTPLLYKKTGTNMALALVGEKIDRNRFTGEKIDNSTFFNCDFSGADLSGTEFIGCQFYDRESQKGCNFSRAMLKDAIFKSCDLSMADFRNASALGIEIRHCRAQGADFRGASFMNMITTRTWFCSAYITNTNLSYANFSKVVLEKCELWENRWMGAQVLGATFSGSDLSGGEFSTFDWRAANFTHCDLTNSELGDLDIRGVDLQGVKLDNYQASLLMERLGIAVIG	-
	MTLALVGEKIDRNRFTGEKVENSTFFNCDFSGADLSGTEFIGCQFYDRESQKGCNFSRAMLKDAIFKSCDLSMADFRNVSALGIEIRHCRAQGADFRGASFMNMITTRTWFCSAYITNTNLSYANFSKVVLEKCELWENRWMGTQVLGATFSGSDLSGGEFSTFDWRAANFTHCDLTNSELGDLDIRGVDLQGVKLDSYQASLLMERLGIAVIG	-
	MTPLLYKKTGTNMALALVGEKINRNRFTGEKIENSTFFNCDFSGADLSGTEFIGCQFYDRESQKGCNFSRAMLKDAIFKSCDLSMADFRNASALGIEIRHCRAQGADFRGASFMNMITTRTWFCSAYITNTNLSYANFSKVVLEKCELWENRWMGAQVLGATFSGSDLSGGEFSTFDWRAANFTHCDLTNSELGDLDIRRVDLQGVKLDNYQASLLMERLGIAVIG	-
	MTPLLYKKTGTNMALALVGEKIDRNRFTGEKIENSTFFYCDFSGADLSGTEFIGCQFYDRESQKGCNFSRAMLKDAIFKSCDLSMADFRNASALGIEIRHCRAQGADFRGASFMNMITTRTWFCSAYITNTNLSYANFSKVVLEKCELWENRWMGAQVLGATFSGSDLSGGEFSTFDWRAANFTHCDLTNSELGDLDIRGVDLQGVKLDNYQASLLMERLGIAIIG	-
	MTPLLYKKTGTNMALALVGEKIDRNRFTGEKIENSTFFNCDFSGADMSGTEFIGCQFYDRESQKGCNFSRAMLKDAIFKSCDLSMVDFRNASALGIEIRHCRAQGADFRGASFMNMITTRTWFCSAYITNTNLSYANFSKVVLEKCELWENRWMGAQVLGATFSGSDLSGGEFSTFDWRAANFTHCDLTNSELGDLDIRGVDLQGVKLDNYQASLLMERLGIAVIG	-
	MTPLLYKKTGTNMALALVGVKIDRNRFTGEKIENGTFFNCDFSGADLSGTEFIGCQFYDRESQKGCNFSRAMLKDAIFKSCDLSMADFRNASALGIEIRHCRAQGADFRGASFMNMITTRTWFCSAYITNTNLSYANFSKVVLEKCELWENRWMGAQVLGATFSGSDLSGGEFSTFDWRAANFTHCDLTNSELGDLDIRGVDLQGVKLDNYQASLLMERLGIAVIG	-
	MTPLLYKKTGTNMALALVGEKIDRNRFTGEKIENSTFFNCDFSGADLSGTEFIGCQFYDRESQKGCNFSRAMLKDAIFKSCDLSMVDFRNASALGIEIRHCRAQGADFRGASFMNMITTRTWFCSAYITNTNLSYANFSKVVLEKCELWENRWMGAQVLGATFSGSDLSGGEFSTFDWRAANFTHCDLTNSELGDLDIRGVDLQGVKLDNYQASLLMERLGIAVIG	-
	MTPLLYKKTGTNMALALVGEKIDRNRFTGEKIENSTFFNCDFSGADLSGTEFIGCQFYDRESQKGCNFSRAMLKDAIFKSSDLSMADFRNASALGIEIRHCRAQGADFRGASFMNMITTRTWFCSAYITNTNLSYANFSKVVLEKCELWENRWMGAQVLGATFSGSDLSGGEFSTFDWRAANFTHCDLTNSELGDLDIRGVDLQGVKLDNYQASLLMERLGIAVIG	-
	MTPLLYKKTGTNMALALVGEKIDRNRFTGEKIENSTFFLCDFSGADLSGTEFIGCQFYDRESQKGCNFSRAMLKDAIFKSCDLSMADFRNASALGIEISHCRAQGADFRGASFMNMITTRTWFCSAYITNTNLSYANFSKVVLEKCELWENRWMGAQVLGATFSGSDLSGGEFSTFDWRAANFTHCDLTNSELGDLDIRRVDLQGVKLDNYQASLLMERLGIAIIG	-
	MALALVGEKIDRNRFTGEKIENSTFFNCDFSGADLSGTEFIGCQFYDRESQKGCNFSRAMLKDAIFKSCDLSMADFRNASALGIEIRHCRAQGADFRGASFMNMITTRTWFCSAYITNSNLSYANFSKVVLEKCELWENRWMGAQVLGATFSGSDLSGGEFSTFDWRAANFTHCDLTNSELGDLDIRGVDLQGVKLDNYQASLLMERLGIAIIG	-
	MTLALVGEKIDRNRFTGEKVENSTFFNCDFSGADLSGTEFIGCQFYDRESQKGCNFSRAMLKDTIFKSCDLSMADFRNVSALGIEIRHCRAQGADFRGASFMNMITTRTWFCSAYITNTNLSYANFSKVVLEKCELWENRWMGTQVLGATFSGSDLSGGEFSTFDWRAANFTHCDLTNSELGDLDIRGVDLQGVKLDNYQASLLMERLGIAVIG	-
	MTLALVGEKIDRNRFTGEKVENSTFFNCDFSGADLSGTEFIGCQFYDRESQKGCNFSRAMLRDAIFKSCDLSMADFRNVSALGIEIRHCRAQGADFRGASFMNMITTRTWFCSAYITNTNLSYANFSKVVLEKCELWENRWMGTQVLGTTFSGSDLSGGEFSTFDWRAANFTHCDLTNSELGDLDIRGVDLQGVKLDNYQASLLMERLGIAVIG	-
	MTPLLYKKTGTNMALALVGDKIDRNRFTGEKIENSTFFNCDFSGADLSGTEFIGCQFYDRESQKGCNFSRAMLKDAIFKSCDLSMADFRNSSALGIEIRHCRAQGADFRGASFMNMITTRTWFCSAYITNTNLSYANFSKVVLEKCELWENRWMGAQVLGATFSGSDLSGGEFSTFDWRAANFTHCDLTNSELGDLDIRGVDLQGVKLDNYQASLLMERLGIAVIGS	-
	MALVLVGEKIDRNCFTGEKIENSTFFNCDFSGADLSGTEFIGCQFYDRESQKGCNFSRAMLKDAIFKSCDLSMADFRNSSALGIEIRHCRAQGADFRGASFMNMITTRTWFCSAYITNTNLSYANFSKVVLEKCELWENRWIGAQVLGATFSGSDLSGGEFSTFDWRAANFTHCDLTNSELGDLDIRGVDLQGVKLDNYQASLLMERLGIAIIG	-
	MALALVGEKIDRNRFTGEKIENSTFFNCDFSGADLSGTEFIGCQFYDRESQKGCNFSRAMLKDAIFKSCDLSMADFRNASALGIEIRHCRAQGADFRGASFMNMITTRTWFCSAYITNTNLSYANFSKVVLEKCELWENRWMGAQVLGATFSGSDLAGGEFSTFDWRAANFTHCDLTNSELGDLDIRGVDLQGVKLDNYQASLLMERLGIAVIG	-
	MALALVGEKIDRNRFTGEKIENSTFFNCDFSGADLSGTEFIGCQFYDRESQKGCNFSRAMLKDAIFKSCDLSMADFRNASALGIEIRHCRAQGADFRGASFMNMITTRTWFCSAYITNTNLSYANFSKVVLEKCELWENRWMGAQVLGATFSGSDLSGGEFTTFDWRAANFTHCDLTNSELGDLDIRGVDLQGVKLDNYQASLLMERLGIAVIG	-
	MALALVGEKIDRNRFTGEKIENSTFFNCDFSGADLSGTEFIGCQFYDRESQKGCNFSRTMLKDAIFKSCDLSMADFRNASALGIEIRHCRAQGADFRGASFMNMITTRTWFCSAYITNTNLSYANFSKVVLEKCELWENRWMGAQVLGATFSGSDLSGGEFSTFDWRAANFTHCDLTNSELGDLDIRGVDLQGVKLDNYQASLLMERLGIAVIG	-
	MTPLLYKKTGTNMALALVGEKIDRNRFTGEKIENSTFFNCDFSGADLSGTEFIGCQFYDRESQKGCNFSRAMLKDAIFKSCDLSMADFRNASALGIEIRHCRAQGADFRGASFMNMITTRTWFCSAYITNTNLSYANFSKAVLEKCELWENRWMGAQVLGATFSGSDLSGGEFSTFDWRAANFTHCDLTNSELGDLDIRRVDLQGVKLDNYQASLLMERLGIAIIG	-
	MTLALVGEKIDRNRFTGEKVENSTFFNCDFSGADLSGTEFIGCQFYDRESQKGCNFSRAMLRDAIFKSCDLSMADFRNVSALGIEIRHCRAQGADFRGASFMNMITTRTWFCSAYITNTNLSYANFSKVVLEKCELWENRWMGTQVLGATFSGSDLSGGEFSTFDWRAANFTHCDLTNSELGDLDIRGVDLQGVKLDNYQASLLMERLGIAVIG	-
	MALALVGEKIDRNRFTGEKIENSTFFNCDFSGADLSGTEFIGCQFYDRESQKGCNFSRAMLKDAIFKSCDLSMADFRNASALGIEIRHCRAQGADFRGASFMNMITTRTWFCSAYITNTNLSYANFSKVVLEKCELWENRWMGAQVLGATFSGSDLSGGEFSTFDWRAANFTHCDLTNSELGGLDIRGVDLQGVKLDNYQASLLMERLGIAIIG	-
	MTPLLYKKTGTNMALALVGEKIDRNRFTGEKIENSTFFNCDFSGADLSGTEFIGCQFYDRESQKGCNFSRAMLKDAIFKSCDLSMADFRNASALGIEIRHCRAQGADFRGASFMNMITTRTWFCSAYITNTNLSYANFSKVVLEKCELWENRWMGTQVLGATFSGSDLSGGEFSTFDWRAANFTHCDLTNSELGDLDIRRVDLQGVKLDNYQASLLMERLGIAIIG	-
	MTLALVGEKIDRKRFTGEKVENSTFFNCDFSGADLSGTEFIGCQFYDRESQKGCNFSRAMLKDAIFKSCDLSMADFRNVSALGIEIRHCRAQGADFRGASFMNMITTRTWFCSAYITNTNLSYANFSKVVLEKCELWENRWMGTQVLGATFSGSDLSGGEFSTFDWRAANFTHCDLTNSELGDLDIRGVDLQGVKLDNYQASLLMERLGIAVIG	-
	MALALVSEKIDRNRFTGEKIENSTFFNCDFSGADLSGTEFIGCQFYDRESQKGCNFSRAMLKDAIFKSCDLSMADFRNASALGIEIRHCRAQGADFRGASFMNMITTRTWFCSAYITNTNLSYANFSKVVLEKCELWENRWMGTQVLGATFSGSDLSGGEFSTFDWRAANFTHCDLTNSELGDLDIRGVDLQGVKLDNYQASLLMERLGIAIIG	-
	MTPLLYKNTGIDMTLALVGEKIDRNRFTGEKVENSTFFNCDFSGADLSGTEFIGCQFYDRESQKGCNFSRAMLKDAIFKSCDLSMADFRNVSALGIEIRHCRAQGADFRGASFMNMITTRTWFCSAYITNTNLSYANFSKVVLEKCELWENRWMGTQVLGATFSGSDLSGGEFSTFDWRAGNFTHCDLTNSELGDLDIRGVDLQGVKLDSYQASLLMERLGIAIIG	-
	MTPLLYKKTGTNMALALVGEKIDRNRFTGEKIENSTFFNCDFSGADLSGTEFIGCQFYDRESQKGCNFSRAMLKDAIFKSCDLSMADFRNASALGIEIRHCRAQGADFRGASFMNMITTRTWFCSAYITNTNLSYANFSKVVLEKCELWENRWMGAQVLGATFSGSDLSGGEFSTFDWRAANFTHCDLTNSELGNLDIRGVDLQGVKLDNYQASLLMERLGIAIIG	-
	MTPLLYKKTGTNMALALVGEKIDRNRFTGEKIDNSTFFNCDFSGADLSGTEFIGCQFYDRESQKGCNFSRAMLKDAIFKSCDLSMADFRNASALGIEIRHCRAQGADFRGASFMNMITTRTWFCSAYITNTNLSYANFSKVVLEKCELWENRWMGAQVLGATFSGSDLSGGEFSTFDWRAANFTHCDLTNSELGDLDIRGVDLQGVKLDNYQASLLMERLGIAIIG	-
	MTLALVGEKIDRNRFTSEKVENSTFFNCDFSGADLSGTEFIGCQFYDRESQKGCNFSRAMLKDAIFKSCDLSMADFRNVSALGIEIRHCRAQGADFRGASFMNMITTRTWFCSAYITNTNLSYANFSKVVLEKCELWENRWMGTQVLGATFSGSDLSGGEFSTFDWRAANFTHCDLTNSELGDLDIRGVDLQGVKLDNYQASLLMERLGIAVIG	-
	MTPLLYKNTGIDMTLALVGEKIDRNRFTGEKVENSTFFNCDFSGADLSGTEFIGCQFYDRESQKGCNFSRAMLKDAIFKSCDLSMADFRNVSALGIEIRHCRAQGADFRGASFMNMITTRTWFCSAYITNTNLSYANFSKVVLEKCELWENRWMGTQVLGATFSGSDLSGGEFSTFDWRAANFTHCDLTNSELGDLDIRGVDLQGVKLDNYQASLLMERLGIAIIG	-
	MALALVGDKIDRNRFTGEKIENSTFFNCDFSGADLSGTEFIGCQFYDRESQKGCNFSRAMLKDAIFKSCDLSMADFRNASALGIEIRHCRAQGADFRGASFMNMITTRTWFCSAYITNTNLSYANFSKVVLEKCELWENRWMGAQVLGATFSGSDLSGGEFSTFDWRAANFTHCDLTNSELGDLDIRRVDLQGVKLDNYQASLLMERLGIAIIG	-
	MALALVGEKINRNRFTGEKIENSTFFNCDFSGADLSGTEFIGCQFYDRESQKGCNFSRAMLKDAIFKSCDLSMADFRNSSALGIEIRHCRAQGADFRGASFMNMITTRTWFCSAYITNTNLSYANFSKVVLEKCELWENRWMGAQVLGATFSGSDLSGGEFSTFDWRAANFTHCDLTNSELGDLDIRGVDLQGVKLDNYQASLLMERLGIAVIG	-
	MTLALVCEKIDRNRFTGEKVENSTFFNCDFSGADLSGTEFIGCQFYDRESQKGCNFSRAMLKDAIFKSCDLSMADFRNVSALGIEIRHCRAQGADFRGASFMNMITTRTWFCSAYITNTNLSYANFSKVVLEKCELWENRWMGTQVLGATFSGSDLSGGEFSTFDWRAANFTHCDLTNSELGDLDIRGVDLQGVKLDNYQASLLMERLGIAVIG	-
	MTLALVGEKIDRNRFTGEKVENSTFFNCDFSGADLSGTEFIGCQFYDRESQKGCNFSRAMLKDAIFKSCDLSMADFRNVSALGIEIRHCRAQGADFRGASFMNMITTRTWFCSAYITNTNLSYANFSKVVLEKCELWENRWMGTQVMGATFSGSDLSGGEFSTFDWRAANFTHCDLTNSELGDLDIRGVDLQGVKLDNYQASLLMERLGIAVIG	-
	MTLVLVGEKIDRNRFTGEKVENSTFFNCDFSGADLSGTEFIGCQFYDRESQKGCNFSRAMLKDAIFKSCDLSMADFRNVSALGIEIRHCRAQGADFRGASFMNMITTRTWFCSAYITNTNLSYANFSKVVLEKCELWENRWMGTQVLGATFSGSDLSGGEFSTFDWRAANFTHCDLTNSELGDLDIRGVDLQGVKLDNYQASLLMERLGIAVIG	-
	MTLALVGEKIGRNRFTGEKVENSTFFNCDFSGADLSGTEFIGCQFYDRESQKGCNFSRAMLKDAIFKSCDLSMADFRNVSALGIEIRHCRAQGADFRGASFMNMITTRTWFCSAYITNTNLSYANFSKVVLEKCELWENRWMGTQVLGATFSGSDLSGGEFSTFDWRAANFTHCDLTNSELGDLDIRGVDLQGVKLDNYQASLLMERLGIAVIG	-
	MTLALVCEKIDRNRFTGEKVENSTFFNCDFSGADLSGTEFIGCQFYDRESQKGCNFSRAMLKDAIFKSCDLSMADFRNVSALGIEIRHCRAQGADFRGASFMNMITMRTWFCSAYITNTNLSYANFSKVVLEKCELWENRWMGTQVLGATFSGSDLSGGEFSTFDWRAANFTHCDLTNSELGDLDIRGVDLQGVKLDNYQASLLMERLGIAVIG	-
	MALALVGEKIDRNRFTGEKIENSTFFNCDFSGADLSGTEFIGCQFYDRESQKGCNFSRAMLKDAIFKSCDLSMADFRNSSALGIEIRHCRAQGADFRGASFMNMIITRTWFCSAYITNTNLSYANFSKVVLEKCELWENRWIGAQVLGATFSGSDFFGGEFSTFDWRAANFTHCDLTNSELGDLDIRGVDLQGVKLDNYQASLLMERLGIAVIG	-
	MALALVGEKIDRNRFTGEKIENSTFFNCDFSGADLSGTEFIGCQFYDRESQKGGKFSRAMLKDAIFKSCDLSMADFRNSSALGIEIRHCRAQGADFRGASFMNMITTRTWFCSAYITNTNLSYANFSKVVLEKCELWENRWMGAQVLGATFSGSDLSGGEFSTFDWRAANFTHCDLTNSELGDLDIRGVDLQGVKLDNYQASLLMERLGIAVIG	-
	MTPLLYKKTGTNMALALVGEKIDRNRFTGEKIENSTFFNCDFSGADLSGTEFIGCQFYDRESQKGCNFSRAMLKDAIFKSCDLSMADFRNASALGIEIRHCRAQGADFRGASFMNMITTRTWFCSAYITNTNLSYANFSKVVLEKCELWENRWMGAQVLGATFSGSDLSGGEFSTFDWRAANFTHCDLTNSELGDLDIRGVDLQGVKLDNYQASLLMERLGIAIIG	-
	MALALVGEKIDRNRFTGEKIENSTFFNCDFSGADLSGTEFIGCQFYDRESQKGCNFSRAMLKDAIFKSCDLSMADFRNSSALGIEIRHCRAQGTDFRGASFMNMITTRTWFCSAYITNTNLSYANFSKVVLEKCELWENRWMGAQVLGATFSGSDLSGGEFSTFDWRAANFTHCDLTNSELGDLDIRGVDLQGVKLDNYQASLLMERLGIAVIG	-
	MALALVGEKIDRNRFTGEKIENSTFFNCDFSGADLSGTEFIGCQFYDRESQKGCNFSRAMLKDAIFKSCDLSMADFRNASALGIEIRHCRAQGADFRGASFMNMITTRTWFCSAYITNTNLSYANFSKVVLEKCELWENRWMGAQVLGATFSGSDLSGGEFSTFDWRAANFTHCDLTNSELGDLDIRSVDLQGVKLDNYQASLLMERLGIAIIG	-
	MALALVGEKIDRNRFTGEKIENSTFFNCDFSGADLSGTEFIGCQFYDRESQKGCNFSRAMLKDAIFKSCDLSMADFRNASALDIEIRHCRAQGADFRGASFMNMITTRTWFCSAYITNTNLSYANFSKVVLEKCELWENRWMGTQVLGATFSGSDLSGGEFSTFDWRAANFTHCDLTNSELGDLDIRGVDLQGVKLDNYQASLLMERLGIAIIG	-
QnrB8	MTLALVGEKIDRNRFTGEKVENSTFFNCDFSGADLSGTEFIGCQFYDRESQKGCNFSRAILKDAIFKSCDLSMADFRNVSALGIEIRHCRAQGADFRGASFMNMITTRTWFCSAYITNTNLSYANFSKAVLEKCELWENRWMGTQVLGATLSGSDLSGGEFSSFDWRTANFTHCDLTNSELGDLDIRGVDLQGVKLDNYQAALLMERLGIAVIG	Representative
	MTLALVGEKIDRNRFTGEKVENSTFFNCDFSGADLSGTEFIGCQFYDRESQKGCNFSRAILKDAIFKSCDLSMADFRNVSALGIEIRHCRAQGADFRGASFMNMITTRTWFCSAYITNTNLSYANFSKAVLEKCELWENRWMGTQVLGATLSGSDLSGGEFSSFDWRTANFTHCDLTNSELGDLDIRGVDLQGVKLDSYQAALLMERLGIAVIG	-
	MALALVGEKIDRNRFTGEKVENSTFFNCDFSGADLSGTEFIGCQFYDRESQKGCNFSRAILKDAIFKSCDLSMADFRNVSALGIEIRHCRAQGADFRGASFMNMITTRTWFCSAYITSTNLSYANFSKAVLEKCELWENRWMGTQVLGATLSGSDLSGGEFSSFDWRTANFTHCDLTNSELGDLDIRGVDLQGVKLDSYQAALLMERLGIAIIG	-
	MTLALVSEKIDRNRFTGEKVENSTFFNCDFSGADLSGTEFIGCQFYDRESQKGCNFSRAMLKDAIFKSCDLSMADFRNASALGIEIRHCRAQGSDFRGASFMNMITTRTWFCSAYITNTNLSYANFSKVVLEKCELWENRWMGTQVAGATFSGSDLSGGEFSAFDWRAANFTHCDLTNSELGDLDIRGVDLQGVKLDSYQAALLMERLGIAVIG	-
	MTLALVSEKIDRNRFTGEKVENSTFFNCDFSGADLSGTEFIGCQFYDRESQKGCNFSRAMLKDAIFKSCDLSMADFRNVSALGIEIRHCRAQGSDFRGASFMNMITTRTWFCSAYITNTNLSYANFSKVVLEKCELWENRWMGTQVAGATFSGSDLSGGEFSAFDWRAANFTHCDLTNSELGDLDIRGVDLQGVKLDSYQAALLMERLGIAVIG	-
	MTLALVSEKIDRNRFTGEKVENSTFFNCDFSGADLSSTEFIGCQFYDRESQKGCNFSRAMLKDAIFKSCDLSMADFRNASALGIEIRHCRAQGSDFRGASFMNMITTRTWFCSAYITNTNLSYANFSKVVLEKCELWENRWMGTQVAGATFSGSDLSGGEFSAFDWRAANFTHCDLTNSELGDLDIRGVDLQGVKLDSYQAALLMERLGIAVIG	-
	MTLALVGEKIDRNRFTGEKVENSTFFNCDFSGADLSGTEFIGCQFYDRESQKGCNFSRAILKDAIFKSCDLSMADFRNVSALGIEIRHCRAQGSDFRGASFMNMITTRTWFCSAYITNTNLSYANFSKVVLEKCELWENRWMGTQVLGATFSGSDLSGGEFSSFDWRAANVTHCDLTNSELGDLDVRGVDLQGVKLDSYQASLILERLGIAVIG	-
	MLSLLYKNTGIDMTLALVGEKIDRNRFTSEKVENSTFFNCDFSGADLSGTEFIGCQFYDRESQKGCNFSRAMLKDAIFKSCDLSMADFRNVSALGIEIRHCRAQGADFRGASFMNMITTRTWFCSAYITNTNLSYANFSKVVLEKCELWENRWMGTQVLGATFSGSDLSGGEFSTFDWRAANFTHCDLTNSELGDLDIRGVDLQGVKLDNYQASLLMERLGIAIIG	-
	MTLALVGEKIDRNRFTGEKVENSTFFNCDFSGADLSGTEFIGCQFYDRESQKGCNFSRANLKDAIFKSCDLSMADFRNINALGIEIRHCRAQGADFRGASFMNMITTRTWFCSAYITNTNLSYANFSKVVLEKCELWENRWMGTQVLGATFSGSDLSGGEFSSFDWRAANVTHCDLTNSELGDLDIRGVDLQGVKLDSYQASLLLERLGIAVMG	-
	MTLALVGEKIDRNRFTGEKVENSTFFNCDFSGADLSGTEFIGCQFYDRESQKGCNFSRAILKDAIFKSCDLSMADFRNVSALGIEIRHCRAQGSDFRGASFMNMITTRTWFCSAYITNTNLSYANFSKVVLEKCELWENRWMGTQVLGATFSGSDLSGGEFSSFDWRAANFTHCDLTNSELGDLDVRGVDLQGVKLDSYQASLILERLGIAVIG	-
	MSLALVSEKIDRNRFTGEKVENSTFFNCDFSGADLSGTEFIGCQFYDRESQKGCNFSRAMLKDAIFKSCDLSMADFRNVSALGIEIRHCRAQGSDFRGASFMNMITTRTWFCSAYITNTNLSYANFSKVVLEKCELWENRWMGTQVAGATFSGSDLSGGEFSAFDWRAANFTHCDLTNSELGDLDIRGVDLQGVKLDSYQAALLMERLGIAIIG	-
QnrC	MNYSHKTYDQIDFSGQDLSSHHFSHCKFFGCNFNRVNLRDAKFMGCTFIESNDFEGCNFIYADLRDASFMNCMLSMANFQGANCFGLELRECDLKGANFSQANFVNHVSNKMYFCSAYITGCNLSYANFDKQCLEKCDLFENKWVGASLQGASFKESDLSRGSFSDDFWEQCRIQGCDLTHSELNGLEPRKVDLTGVKICSWQQEQLLEQLGVIVIPDKVF	Representative
QnrD1	MEKHFINEKFSRDQFTGNRVKNIAFSNCDFSGVDLTDTEFVDCSFYDRNSLEGCDFNRAKLKNASFKSCDLSMSNFKNISALGLEISECLAQGADFRGANFMNMITTRSWFCSAYITKTNLSYANFSRVILEKCELWENRWNGTVITGAVFRGSDLSCGEFSSFDWSLADFTGCDLTGGALGELDARRINLDGVKLDGEQALQLVESLGVIVHR	Representative
	MEKHFINEKFSRDQFTGNRVKNIAFSNCDFSGVDLTDTEFVDCSFYDRNSLEGCDFNRAKLKNASFKSCDLSMSNFKNISALGLEISECLAQGADFRGANFMNMITTRSWFCSAYITKTNLSYANFSRVILEKCELWENRWNGTVITGAVFRGSDLSCGEFSSFDWSLADFTGCDLTGGALGELDARRTNLDGVKLDGEQAFQLVESLGVIVHR	-
QnrE1	MALIFEGEKIGRNRFTGEKIENAIFRNCDFSGTDLTSSEFIGCQFYDRESQQGGNFNRAQLKDAIFKSCDLSMADFRHSNALGIEIRECRAQGADFRGASFMNMITTRTWFCCAYITKSNLSYANFSKVVLEKCELWENRWNGAQILGATFSGSDLSGGEFSSFDWRAANFTHCDLTNSELGDLDVRGIDLQGVKLDSYQVSQLMERLGIAVLG	Representative
	MALIFEGEKIGRNRFTGEKIENAIFRNCDFSGTDLTSSEFIGCQFYDRASQQGGNFNRAQLKDAIFKSCDLSMADFRHSNALGIEIRECRAQGADFRGASFMNMITTRTWFCCAYITKSNLSYANFSKVVLEKCELWENRWNGAQILGATFSGSDLSGGEFSSFDWRAANFTHCDLTNSELGDLDVRGIDLQGVKLDSYQVSQLMERLGIVVLG	-
QnrS1	METYNHTYRHHNFSHKDLSDLTFTACTFIRSDFRRANLRDTTFVNCKFIEQGDIEGCHFDVADLRDASFQQCQLAMANFSNANCYGIEFRACDLKGANFSRTNFAHQVSNRMYFCSAFISGCNLSYANMERVCLEKCELFENRWIGTNLAGASLKESDLSRGVFSEDVWGQFSLQGANLCHAELDGLDPRKVDTSGIKIAAWQQELILEALGIVVYPD	Representative
	ETYNHTYRHRNFSHKDLSDLTFTACTFIRSDFRRANLRDTTFVNCKFIEQGDIEGCHFDVADLRDASFQQCQLAMANFSNANCYGIEFRACDLKGANFSRTNFAHQVSNRMYFCSAFISGCNLSYANMERVCLEKCELFENRWIGTNLAGASLKESDLSRGVFSEDVWGQFSLQGANLCHAELDGLDPRKVDTSGIKIAAWQQELILEALGIVVYPD	-
	METYNHTYRHHNFSHKDLSDLTFTACTFIRSDFRRANLRDTTFVNCKFIEQGDIEGCHFDAADLRDASFQQCQLAMANFSNANCYGIEFRACDLKGANFSRTNFAHQVSNRMYFCSAFISGCNLSYANMERVCLEKCELFENRWIGTNLAGASLKESDLSRGVFSEDVWGQFSLQGANLCHAELDGLDPRKVDTSGIKIAAWQQELILEALGIVVYPD	-
	METYRHTYRHHNFSHKDLSALTFTACTFIRSDFRRANLRDTTFVNCKFIEQGDIEGCHFDVADLRDASFQQCQLAMANFSNANCYGIEFRACDLKGANFSRTNFAHQVSNRMYFCSAFITGCTLSYANMERVCLERCELFENRWIGTHLAGASLKESDLSRGVFSEDVWGQFSLQGANLCHAELDGLDPRKVDTSGIKIAAWQQEQLLEALGIVVFPD	-
	METYNHTYRHHNFSHKDLSDLTFTACTFIRSDFRRANLRDTTFVNCKFIEQGDIEGCHFDVADLHDASFQQCQLAMANFSNANCYGIEFRACDLKGANFSRTNFAHQVSNRMYFCSAFISGCNLSYANMERVCLEKCELFENRWIGTNLAGASLKESDLSRGVFSEDVWGQFSLQGANLCHAELDGLDPRKVDTSGIKIAAWQQELILEALGIVVYPD	-
	METYNHTYRHHNFSHKDLSDLTFTACTLIRSDFRRANLRDTTFVNCKFIEQGDIEGCHFDVADLRDASFQQCQLAMANFSNANCYGIEFRACDLKGANFSRTNFAHQVSNRMYFCSAFISGCNLSYANMERVCLEKCELFENRWIGTNLAGASLKESDLSRGVFSEDVWGQFSLQGANLCHAELDGLDPRKVDTSGIKIAAWQQELILEALGIVVYPD	-
	METYNHTYRHHNFSHKDLSDLTFTACTFIRSDFRRANLRDTTFVNCKFIEQGDIEGCHFDVADLRDASFQQCQLAMANFSNANCYGIEFRACDLKGANFFRTNFAHQVSNRMYFCSAFISGCNLSYANMERVCLEKCELFENRWIGTNLAGASLKESDLSRGVFSEDVWGQFSLQGANLCHAELDGLDPRKVDTSGIKIAAWQQELILEALGIVVYPD	-
	METYNHTYRHHNFSHKDLSDLTFTACTFIRSDFRRANLRDTTFVNCKFIEQGDIEGCRFDVADLRDASFQQCQLAMANFSNANCYGIEFRACDLKGANFSRTNFAHQVSNRMYFCSAFISGCNLSYANMERVCLEKCELFENRWIGTNLAGASLKESDLSRGVFSEDVWGQFSLQGANLCHAELDGLDPRKVDTSGIKIAAWQQELILEALGIVVYPD	-
	MEIYSHTYRHHNFSHKDLSDLTFTACTFIRSDFRRANLRDTTFVNCKFIEQGDIEGCHFDVADLRDASFQQCQLAMANFSNANCYGIEFRACDLKGANFSRTNFAHQVSNRMYFCSAFISGCNLSYANMERVCLEKCELFENRWIGTNLAGASLKESDLSRGVFSEDVWGQFSLQGANLCHAELDGLDPRKVDTSGIKIAAWQQELILEALGIVVYPD	-
	METYNHTYRHHNFSHKDLSGLTFTACTFIRSDFRRANLRDTTFVNCKFIEQGDIEGCHFDVADLRDASFQQCQLAMANFSNANCYGIEFRACDLKGANFSRTNFAHQVSNRMYFCSAFISGCNLSYANMERVCLEKCELFENRWIGTNLAGASLKESDLSRGVFSEDVWGQFSLQGANLCHAELDGLDPRKVDTSGIKIAAWQQELILEALGIVVYPD	-
	METYNHTYRHHNFSHKDLSDLTFAACTFIRSDFRRANLRDTTFVNCKFIEQGDIEGCHFDVTDLRDASFQQCQLAMANFSNANCYGIEFRACDLKGANFSRTNFAHQVSNRMYFCSAFISGCNLSYANMERVCLEKCELFENRWIGTNLAGASLKESDLSRGVFSEDVWGQFSLQGANLCHAELDGLDPRKVDTSGIKIAAWQQELILEALGIVVYPD	-
QnrS2	METYRHTYRHHSFSHQDLSDITFTACTFIRCDFRRANLRDATFINCKFIEQGDIEGCHFDVADLRDASFQQCQLAMANFSNANCYGIELRECDLKGANFSRANFANQVSNRMYFCSAFITGCNLSYANMERVCLEKCELFENRWIGTHLAGASLKESDLSRGVFSEDVWGQFSLQGANLCHAELDGLDPRKVDTSGIKIASWQQEQLLEALGIVVFPD	Representative
	METYRHTYRHHSFSHQDLSDITFTACTFIRCDFRRANLRDATFINCKFIEQGDIEGCHFDVADLRDASFQQCQLAMANFSNANCYGIELRECDLKGANFSRANFANQVSNRMYFCSAFITGCNLSYANMERVCLEKCELYENRWIGTHLAGASLKESDLSRGVFSEDVWGQFSLQGANLCHAELDGLDPRKVDTSGIKIASWQQEQLLEALGIVVFPD	-
QnrVC4	MDKTDQLYVQADFSHQDMSGQYFKNCKFFCCSFKRANLRDTQFVDCSFIERGELEGCDFSYSDLRDASFKNCSLSMSYFKGANCFGIEFRECDLKGANFAQASFMNQVSNRMYFCSAYITGCNLSYANFERQCIEKCDLFENRWIGANLSGASFKESDLSRGVFSEGCWSQCRLQGCDLSHSELYGLDPRKVDLTGVKICSWQQEQLLEQLGLIVVPD	Representative
	MDKTDQLYVQADFSHQDMSGQYFKNCKFFCCSFKRANLRDTQFVDCSFIERGELEGCDFSYSDLRDASFKNCSLSMSYFKGANCFGIEFRECDLKGANFSQASFMNQVSNRMYFCSAYITGCNLSYANFERQCIEKCDLFENRWIGANLSGASFKESDLSRGVFSEGCWSQCRLQGCDLSHSELYGLDPRKVDLTGVKICSWQQEQLLEQLGLIVVPD	-
	MDKTDQLYVQADFSHQDLSGQYFKNCKFFCCSFKRANLRDTQFVDCSFIERGELEGCDFSYSDLRDASFKNCSLSMSYFKGANCFGIEFRECDLKGANFAQASFMNQVSNRMYFCSAYITGCNLSYANFERQCIEKCDLFENRWIGANLSGTSFKESDLSRGVFSEGCWSQCRLQGCDLSHSELYGLDPRKVDLTGVKICSWQQEQLLEQLGLIVVPD	-
QnrVC1	MEKSKQLYNQVNFSHQDLQEHIFSNCTFIHCNFKRSNLRDTQFINCTFIEQGALEGCDFSYADLRDASFKDCQLSMSHFKGANCFGIELRDCDLKGANFSQVSFVNQVSNKMYFCSAYITGCNLSYANFEQQLIEKCDLFENRWIGANLRGASFKESDLSRGVFSEDCWEQFRVQGCDLSHSELYGLDPRKIDLTGVKICSWQQEQLLEQLGVIIVPD	-
	MEKSKQLYNQVNFSHQDLQEHIFSNCTFIHCNFKRSNLRDTQFINCTFIEQGALEGCDFSYADLRDASFKNCQLSMSHFKGANCFGIELRDCDLKGANFSQVSFVNQVSNKMYFCSAYITGCNLSYANFEQQLIEKCDLFENRWIGANLRGASFKESDLSRGVFSEDCWEQFRVQGCDLSHSELYGLDPRKIDLTGVKICSWQQEQLLEQLGVIIVPD	Representative
	MEKSKQLYNQVNFSHQDLQEHIFSNCTFIHCNFKRSNLRDTQFINCTFIEQGALEGCDFSYADLRDASFKNCQLSMSHFKGANCFGIELRDCDLKGANFTQVSFVNQVSNKMYFCSAYITGCNLSYANFEQQLIEKCDLFENRWIGANLRGASFTESYLSRGDFSEDCWEQFRVQGCDLSHSELYGLDPRKIDLTGVKICSWQQEQLLEQLGVIIVPD	-
